# Supplementary material for: TranSynergy: Mechanism-driven interpretable deep neural network for the synergistic prediction and pathway deconvolution of drug combinations
Source: PLoS Comput Biol. 2021 Feb 12;17(2):e1008653. doi: 10.1371/journal.pcbi.1008653 (PMC7906476; doi:10.1371/journal.pcbi.1008653)
Supplement: S1 Table — (XLSX) [file pcbi.1008653.s001.xlsx]

## Sheet: Sheet1
S1 Table. The hyperparameters of TranSynergy model with the best performance.
		TranSynergy
Dimension reduction Layer	Number of hidden unit	512
	Embedding output dimension	512*3
Transformer	Embedding dimension	400
	Feed-forward hidden unit	200
	Number of heads	1
	Output dimension	512*3
Fully connected	Number of hidden unit	[2000, 1000, 1]
Dropout		0.2
Learning rate		3e-05
Weight decay		2e-05
