# Supplementary material for: TranSynergy: Mechanism-driven interpretable deep neural network for the synergistic prediction and pathway deconvolution of drug combinations
Source: PLoS Comput Biol. 2021 Feb 12;17(2):e1008653. doi: 10.1371/journal.pcbi.1008653 (PMC7906476; doi:10.1371/journal.pcbi.1008653)
Supplement: S2 Table — (XLSX) [file pcbi.1008653.s002.xlsx]

## Sheet: Sheet1
S2 Table. Performance of TranSynergy integrated with Chemical Information (TranSynergyCI). Extra drug features, including ECFP, physico-chemical and toxicophore features were concatenated with the output of the Transformer and input into the last fully connected component. The architecture is shown in S1 Fig.
Drug feature	Cell feature	Pearson correlation	Spearman correlation
ECFP+phy+toxi + drug target	Gene expression	0.711 ± 0.008	0.699 ± 0.009
	Gene dependencies	0.740 ± 0.011	0.722 ± 0.010
