# Supplementary material for: TranSynergy: Mechanism-driven interpretable deep neural network for the synergistic prediction and pathway deconvolution of drug combinations
Source: PLoS Comput Biol. 2021 Feb 12;17(2):e1008653. doi: 10.1371/journal.pcbi.1008653 (PMC7906476; doi:10.1371/journal.pcbi.1008653)
Supplement: S3 Table — (XLSX) [file pcbi.1008653.s003.xlsx]

## Sheet: Sheet1
S3 Table. Performance of TranSynergy integrated with Graphical Neural Fingerprint (TranSynergyGNF). Extra drug features, graphical neural fingerprint for drug A and drug B extracted with a GCN layer, were concatenated with the output of the Transformer and input into the last fully connected component. The architecture is shown in S2 Fig.
Model	Drug feature	Cell line feature	Pearson	Spearman
TranSynergyGNF	Drug target + chemical structure	Gene dependecies	0.739±0.013	0.722±0.011
		Gene expression	0.730±0.015	0.716±0.022
