# Supplementary material for: TranSynergy: Mechanism-driven interpretable deep neural network for the synergistic prediction and pathway deconvolution of drug combinations
Source: PLoS Comput Biol. 2021 Feb 12;17(2):e1008653. doi: 10.1371/journal.pcbi.1008653 (PMC7906476; doi:10.1371/journal.pcbi.1008653)
Supplement: S4 Table — (XLSX) [file pcbi.1008653.s004.xlsx]

## Sheet: S4 Table
cell_line	num_samples
A2058	544
A2780	525
A375	544
A427	544
CAOV3	544
DLD1	525
ES2	544
HCT116	544
HT144	525
HT29	544
KPL1	525
LOVO	544
MDAMB436	525
MSTO	525
NCIH1650	544
NCIH2122	544
NCIH23	544
NCIH460	525
NCIH520	525
OCUBM	525
OV90	525
OVCAR3	525
PA1	544
RKO	525
RPMI7951	525
SKMEL30	525
SKMES1	525
SKOV3	525
SW620	544
SW837	525
T47D	525
UACC62	525
UWB1289	525
VCAP	525
ZR751	525
