# Supplementary material for: TranSynergy: Mechanism-driven interpretable deep neural network for the synergistic prediction and pathway deconvolution of drug combinations
Source: PLoS Comput Biol. 2021 Feb 12;17(2):e1008653. doi: 10.1371/journal.pcbi.1008653 (PMC7906476; doi:10.1371/journal.pcbi.1008653)
Supplement: S5 Table — (XLSX) [file pcbi.1008653.s005.xlsx]

## Sheet: S5 Table
	combination	prediction	cell_line	z_score
3608	DEXAMETHASONE_ETOPOSIDE_CAOV3_22230	94.5202	CAOV3	3.07259
1208	ETOPOSIDE_METFORMIN_CAOV3_19830	70.5563	CAOV3	2.21009
2060	ETOPOSIDE_SN-38_CAOV3_20682	69.3805	CAOV3	2.16777
1236	DEXAMETHASONE_VINBLASTINE_OCUBM_19858	38.6095	OCUBM	1.94931
795	DEXAMETHASONE_PACLITAXEL_SKMES1_19417	37.9698	SKMES1	1.91635
3178	ETOPOSIDE_VINORELBINE_OV90_21800	33.8448	OV90	1.894
2778	PACLITAXEL_VINORELBINE_OV90_21400	32.5452	OV90	1.81387
2345	ETOPOSIDE_VINBLASTINE_CAOV3_20967	56.799	CAOV3	1.71494
3091	DEXAMETHASONE_VINBLASTINE_KPL1_21713	37.8085	KPL1	1.6826
3535	ETOPOSIDE_PACLITAXEL_CAOV3_22157	53.1253	CAOV3	1.58272
2288	SN-38_VINORELBINE_OV90_20910	28.241	OV90	1.54849
477	PACLITAXEL_SN-38_NCIH460_19099	30.99	NCIH460	1.41869
3064	METFORMIN_VINORELBINE_OV90_21686	25.9673	OV90	1.40831
1780	TOPOTECAN_VINBLASTINE_SW620_20402	26.8226	SW620	1.40771
3189	CARBOPLATIN_ETOPOSIDE_CAOV3_21811	47.5722	CAOV3	1.38285
1138	DEXAMETHASONE_PACLITAXEL_A375_19760	40.7144	A375	1.36831
3099	ETOPOSIDE_METHOTREXATE_CAOV3_21721	46.6419	CAOV3	1.34937
1363	DEXAMETHASONE_ETOPOSIDE_ZR751_19985	27.8709	ZR751	1.34066
1723	PACLITAXEL_TOPOTECAN_SW620_20345	25.3615	SW620	1.30779
1928	CYCLOPHOSPHAMIDE_ETOPOSIDE_CAOV3_20550	43.2891	CAOV3	1.2287
1721	DEXAMETHASONE_ETOPOSIDE_KPL1_20343	30.2527	KPL1	1.22699
1875	ETOPOSIDE_PACLITAXEL_ZR751_20497	25.4071	ZR751	1.21484
2873	DEXAMETHASONE_SN-38_KPL1_21495	29.9036	KPL1	1.20594
1491	DEXAMETHASONE_PACLITAXEL_NCIH460_20113	26.6461	NCIH460	1.18172
1654	ETOPOSIDE_VINORELBINE_CAOV3_20276	40.9975	CAOV3	1.14622
1361	PACLITAXEL_SN-38_A375_19983	35.4001	A375	1.13162
1632	VINBLASTINE_VINORELBINE_SW620_20254	22.6266	SW620	1.12075
1395	DEXAMETHASONE_VINORELBINE_OV90_20017	21.0185	OV90	1.10319
2368	DEXAMETHASONE_SN-38_OCUBM_20990	23.6685	OCUBM	1.03257
1003	PACLITAXEL_VINBLASTINE_ES2_19625	20.4549	ES2	1.03192
88	ETOPOSIDE_PACLITAXEL_HT144_18710	27.8715	HT144	1.02089
1263	ETOPOSIDE_PACLITAXEL_NCIH460_19885	23.5783	NCIH460	1.01436
491	ETOPOSIDE_VINBLASTINE_SW620_19113	20.9218	SW620	1.00416
2438	PACLITAXEL_SN-38_HT144_21060	27.423	HT144	1.00272
596	ETOPOSIDE_SN-38_MDAMB436_19218	18.863	MDAMB436	0.992221
972	ETOPOSIDE_SN-38_UACC62_19594	21.1473	UACC62	0.971001
2718	SN-38_VINORELBINE_MSTO_21340	40.8224	MSTO	0.969453
2285	DEXAMETHASONE_PACLITAXEL_ES2_20907	19.4384	ES2	0.96545
1759	PACLITAXEL_SN-38_SKMES1_20381	21.0335	SKMES1	0.958922
2809	5-FU_ETOPOSIDE_CAOV3_21431	35.5882	CAOV3	0.951527
1268	ETOPOSIDE_MITOMYCINE_CAOV3_19890	35.2655	CAOV3	0.939915
1511	DEXAMETHASONE_ETOPOSIDE_NCIH2122_20133	32.2336	NCIH2122	0.928773
3641	MITOMYCINE_TOPOTECAN_SW620_22263	19.6942	SW620	0.920207
3304	ETOPOSIDE_VINORELBINE_MSTO_21926	38.6214	MSTO	0.903526
176	ETOPOSIDE_TOPOTECAN_NCIH520_18798	18.7438	NCIH520	0.903187
587	DEXAMETHASONE_TOPOTECAN_ZR751_19209	19.2678	ZR751	0.901329
1807	ETOPOSIDE_VINBLASTINE_KPL1_20429	24.4728	KPL1	0.878462
1024	VINBLASTINE_VINORELBINE_ES2_19646	18.0912	ES2	0.877355
1804	PACLITAXEL_SN-38_ES2_20426	17.7025	ES2	0.851931
3069	DEXAMETHASONE_VINBLASTINE_SKOV3_21691	22.9934	SKOV3	0.85129
2841	MITOMYCINE_TOPOTECAN_NCIH520_21463	17.8507	NCIH520	0.851232
1233	ETOPOSIDE_SN-38_HT144_19855	23.6578	HT144	0.850171
2666	METHOTREXATE_VINORELBINE_OV90_21288	16.878	OV90	0.847904
3471	ETOPOSIDE_SN-38_VCAP_22093	24.7268	VCAP	0.846788
1285	MITOMYCINE_VINBLASTINE_SW620_19907	18.2783	SW620	0.823371
1676	ETOPOSIDE_SN-38_SKMEL30_20298	23.4372	SKMEL30	0.821913
3158	DEXAMETHASONE_TOPOTECAN_SKMES1_21780	18.5342	SKMES1	0.817634
909	CYCLOPHOSPHAMIDE_VINBLASTINE_SW620_19531	18.0735	SW620	0.809364
2621	ETOPOSIDE_SN-38_OVCAR3_21243	26.4066	OVCAR3	0.80048
1565	PACLITAXEL_VINBLASTINE_SW620_20187	17.9303	SW620	0.79957
1247	VINBLASTINE_VINORELBINE_OV90_19869	15.932	OV90	0.78958
76	DEXAMETHASONE_TOPOTECAN_KPL1_18698	22.9511	KPL1	0.786701
589	DOXORUBICIN_ETOPOSIDE_CAOV3_19211	30.7692	CAOV3	0.778084
1016	DEXAMETHASONE_VINBLASTINE_LOVO_19638	20.882	LOVO	0.77578
1695	TOPOTECAN_VINORELBINE_OV90_20317	15.6609	OV90	0.772865
3514	DEXAMETHASONE_SN-38_PA1_22136	17.9884	PA1	0.767734
1143	ETOPOSIDE_TOPOTECAN_SW620_19765	17.4418	SW620	0.766165
2283	PACLITAXEL_TOPOTECAN_A427_20905	19.0951	A427	0.762635
27	5-FU_TOPOTECAN_SW620_18649	17.3486	SW620	0.759788
281	CYCLOPHOSPHAMIDE_VINBLASTINE_OCUBM_18903	18.8224	OCUBM	0.735229
1752	SN-38_VINBLASTINE_ES2_20374	15.8976	ES2	0.733903
836	ETOPOSIDE_SN-38_ZR751_19458	15.9783	ZR751	0.73335
1359	ETOPOSIDE_SN-38_KPL1_19981	21.9623	KPL1	0.727075
1436	PACLITAXEL_VINORELBINE_MSTO_20058	32.4689	MSTO	0.719243
709	SN-38_VINBLASTINE_VCAP_19331	22.2749	VCAP	0.7149
626	SN-38_VINBLASTINE_OCUBM_19248	18.4853	OCUBM	0.714547
433	DEXAMETHASONE_VINBLASTINE_SKMES1_19055	16.5602	SKMES1	0.706046
2014	DEXAMETHASONE_SN-38_ZR751_20636	15.12	ZR751	0.689522
537	ETOPOSIDE_SN-38_RKO_19159	18.9051	RKO	0.682725
3481	CYCLOPHOSPHAMIDE_VINBLASTINE_VCAP_22103	21.6657	VCAP	0.682131
1935	DEXAMETHASONE_ETOPOSIDE_SKMEL30_20557	20.4043	SKMEL30	0.679279
1707	SN-38_VINBLASTINE_SW620_20329	16.0332	SW620	0.669834
837	ETOPOSIDE_TOPOTECAN_KPL1_19459	20.717	KPL1	0.651988
1326	PACLITAXEL_VINORELBINE_HT144_19948	18.5277	HT144	0.64233
3127	DEXAMETHASONE_TOPOTECAN_SKMEL30_21749	19.4923	SKMEL30	0.636388
992	5-FU_TOPOTECAN_A427_19614	16.7251	A427	0.632437
2665	METFORMIN_PACLITAXEL_ES2_21287	14.2866	ES2	0.628558
1651	SN-38_VINORELBINE_A375_20273	24.005	A375	0.624102
1936	DEXAMETHASONE_VINORELBINE_SKOV3_20558	19.0957	SKOV3	0.61993
3494	DEXAMETHASONE_ETOPOSIDE_NCIH1650_22116	16.9471	NCIH1650	0.616898
2205	DOXORUBICIN_TOPOTECAN_SW620_20827	15.2584	SW620	0.616844
3630	METFORMIN_PACLITAXEL_SKMES1_22252	14.9087	SKMES1	0.61268
2909	ETOPOSIDE_PACLITAXEL_MSTO_21531	28.9049	MSTO	0.61249
3162	SN-38_TOPOTECAN_SKMEL30_21784	18.9368	SKMEL30	0.610264
264	DEXAMETHASONE_TOPOTECAN_NCIH520_18886	13.6762	NCIH520	0.608396
2361	5-FU_TOPOTECAN_NCIH520_20983	13.6488	NCIH520	0.606797
282	DOXORUBICIN_MITOMYCINE_SW837_18904	20.5245	SW837	0.605829
288	ETOPOSIDE_SN-38_A375_18910	23.5415	A375	0.603463
271	DEXAMETHASONE_TOPOTECAN_NCIH23_18893	15.2973	NCIH23	0.602912
3072	DEXAMETHASONE_TOPOTECAN_SW620_21694	15.038	SW620	0.60177
3259	TOPOTECAN_VINBLASTINE_KPL1_21881	19.7794	KPL1	0.595446
602	ETOPOSIDE_SN-38_NCIH460_19224	15.7968	NCIH460	0.589862
931	SN-38_TOPOTECAN_KPL1_19553	19.6747	KPL1	0.589133
731	METFORMIN_SN-38_RPMI7951_19353	10.3161	RPMI7951	0.589132
2627	ETOPOSIDE_TOPOTECAN_ZR751_21249	13.126	ZR751	0.587693
941	DEXAMETHASONE_PACLITAXEL_ZR751_19563	12.9763	ZR751	0.580048
1486	SN-38_VINBLASTINE_KPL1_20108	19.476	KPL1	0.577155
363	CARBOPLATIN_MITOMYCINE_MDAMB436_18985	13.9488	MDAMB436	0.575559
3511	METFORMIN_PACLITAXEL_NCIH460_22133	15.5034	NCIH460	0.573856
2295	DEXAMETHASONE_PACLITAXEL_HT144_20917	16.7926	HT144	0.572033
2921	METFORMIN_PACLITAXEL_HT144_21543	16.546	HT144	0.56204
1696	ETOPOSIDE_METFORMIN_T47D_20318	23.2209	T47D	0.562005
3370	ETOPOSIDE_VINORELBINE_LOVO_21992	17.2916	LOVO	0.556641
1006	CYCLOPHOSPHAMIDE_TOPOTECAN_ZR751_19628	12.5029	ZR751	0.555877
2584	ETOPOSIDE_PACLITAXEL_A375_21206	22.395	A375	0.552397
1009	DEXAMETHASONE_VINORELBINE_SKMES1_19631	13.6893	SKMES1	0.543747
2480	ETOPOSIDE_MITOMYCINE_SW837_21102	18.8202	SW837	0.54207
1621	CARBOPLATIN_VINBLASTINE_SW620_20243	14.1227	SW620	0.539175
3642	CYCLOPHOSPHAMIDE_SN-38_RKO_22264	16.53	RKO	0.539083
1221	CYCLOPHOSPHAMIDE_ETOPOSIDE_ZR751_19843	12.164	ZR751	0.538571
3658	ETOPOSIDE_PACLITAXEL_MDAMB436_22280	13.4848	MDAMB436	0.53622
3307	DEXAMETHASONE_DOXORUBICIN_ZR751_21929	12.0977	ZR751	0.535182
1099	DEXAMETHASONE_SN-38_OVCAR3_19721	19.3532	OVCAR3	0.531855
2199	ETOPOSIDE_TOPOTECAN_A427_20821	14.7377	A427	0.523266
3052	PACLITAXEL_SN-38_SKMEL30_21674	17.0684	SKMEL30	0.5224
278	TOPOTECAN_VINBLASTINE_A427_18900	14.6558	A427	0.518767
185	DEXAMETHASONE_ETOPOSIDE_LOVO_18807	16.6163	LOVO	0.515425
2623	CARBOPLATIN_ETOPOSIDE_MDAMB436_21245	13.2281	MDAMB436	0.51446
1545	DEXAMETHASONE_TOPOTECAN_NCIH2122_20167	17.0394	NCIH2122	0.514153
591	DEXAMETHASONE_VINBLASTINE_SW620_19213	13.6504	SW620	0.506873
2812	SN-38_TOPOTECAN_NCIH520_21434	11.8825	NCIH520	0.504051
856	CYCLOPHOSPHAMIDE_VINBLASTINE_HCT116_19478	11.7375	HCT116	0.503813
1286	ETOPOSIDE_MITOMYCINE_LOVO_19908	16.4192	LOVO	0.503391
1476	ETOPOSIDE_SN-38_MSTO_20098	24.9759	MSTO	0.494805
404	ETOPOSIDE_SN-38_RPMI7951_19026	8.66405	RPMI7951	0.485655
1081	5-FU_VINBLASTINE_SW620_19703	13.3378	SW620	0.485494
1637	DEXAMETHASONE_SN-38_SKOV3_20259	16.8057	SKOV3	0.483997
2680	DOXORUBICIN_MITOMYCINE_SW620_21302	13.2153	SW620	0.477118
1812	DEXAMETHASONE_SN-38_NCIH460_20434	13.6764	NCIH460	0.47419
2325	SN-38_TOPOTECAN_SW620_20947	13.1615	SW620	0.473436
586	CARBOPLATIN_DEXAMETHASONE_OCUBM_19208	14.5286	OCUBM	0.471776
2436	DEXAMETHASONE_VINBLASTINE_RKO_21058	15.4116	RKO	0.47144
1499	CYCLOPHOSPHAMIDE_VINBLASTINE_RKO_20121	15.407	RKO	0.471163
1446	ETOPOSIDE_VINORELBINE_SKMEL30_20068	15.924	SKMEL30	0.468578
1384	5-FU_VINORELBINE_OV90_20006	10.718	OV90	0.468108
2070	5-FU_PACLITAXEL_ES2_20692	11.8079	ES2	0.466468
2567	DEXAMETHASONE_ETOPOSIDE_SKOV3_21189	16.4925	SKOV3	0.465408
878	METFORMIN_VINBLASTINE_A2058_19500	17.8531	A2058	0.465354
3300	TOPOTECAN_VINORELBINE_SKMEL30_21922	15.8214	SKMEL30	0.463755
1729	5-FU_CARBOPLATIN_RKO_20351	15.2839	RKO	0.463721
1540	DEXAMETHASONE_PACLITAXEL_SKMEL30_20162	15.816	SKMEL30	0.463501
2700	5-FU_CYCLOPHOSPHAMIDE_RKO_21322	15.2715	RKO	0.462971
2648	CARBOPLATIN_ETOPOSIDE_HCT116_21270	11.0331	HCT116	0.460754
888	DEXAMETHASONE_METFORMIN_OCUBM_19510	14.2622	OCUBM	0.455434
1593	CYCLOPHOSPHAMIDE_METFORMIN_OCUBM_20215	14.2597	OCUBM	0.455278
1010	GEMCITABINE_MITOMYCINE_SW837_19632	16.4866	SW837	0.45477
770	PACLITAXEL_VINORELBINE_ES2_19392	11.5909	ES2	0.452274
1343	CYCLOPHOSPHAMIDE_DEXAMETHASONE_CAOV3_19965	21.6187	CAOV3	0.44874
103	PACLITAXEL_SN-38_ZR751_18725	10.3853	ZR751	0.447737
3288	DEXAMETHASONE_ETOPOSIDE_NCIH460_21910	13.1902	NCIH460	0.447664
1801	CARBOPLATIN_ETOPOSIDE_RKO_20423	14.996	RKO	0.446305
2195	SN-38_VINBLASTINE_RKO_20817	14.9219	RKO	0.441824
940	5-FU_SN-38_RPMI7951_19562	7.94539	RPMI7951	0.440642
31	SN-38_VINBLASTINE_HT144_18653	13.5216	HT144	0.439509
902	5-FU_CARBOPLATIN_MDAMB436_19524	12.3293	MDAMB436	0.438251
1087	CARBOPLATIN_ETOPOSIDE_UACC62_19709	12.8957	UACC62	0.437212
2454	CYCLOPHOSPHAMIDE_VINBLASTINE_KPL1_21076	17.113	KPL1	0.434668
3059	DEXAMETHASONE_VINBLASTINE_NCIH2122_21681	14.0288	NCIH2122	0.432001
1519	DOXORUBICIN_TOPOTECAN_NCIH520_20141	10.5736	NCIH520	0.427911
2376	ETOPOSIDE_SN-38_NCIH2122_20998	13.7774	NCIH2122	0.42514
3163	ETOPOSIDE_VINBLASTINE_UACC62_21785	12.6699	UACC62	0.422607
196	ETOPOSIDE_PACLITAXEL_SKMEL30_18818	14.9352	SKMEL30	0.422079
1596	ETOPOSIDE_MITOMYCINE_OVCAR3_20218	16.3784	OVCAR3	0.41856
2009	DEXAMETHASONE_TOPOTECAN_A427_20631	12.8152	A427	0.417654
1468	DEXAMETHASONE_ETOPOSIDE_NCIH520_20090	10.3692	NCIH520	0.41602
2831	CARBOPLATIN_METFORMIN_RKO_21453	14.4751	RKO	0.414802
2880	PACLITAXEL_TOPOTECAN_KPL1_21502	16.7741	KPL1	0.414227
2699	SN-38_VINBLASTINE_SKOV3_21321	15.6171	SKOV3	0.413441
1463	SN-38_VINBLASTINE_A2058_20085	16.6006	A2058	0.406542
3188	CARBOPLATIN_TOPOTECAN_SW620_21810	12.1338	SW620	0.403156
679	PACLITAXEL_VINORELBINE_SKMES1_19301	11.1991	SKMES1	0.402973
1562	CYCLOPHOSPHAMIDE_SN-38_HCT116_20184	10.0749	HCT116	0.402178
326	PACLITAXEL_VINORELBINE_SKMEL30_18948	14.4617	SKMEL30	0.39981
2509	DOXORUBICIN_ETOPOSIDE_T47D_21131	17.4616	T47D	0.396719
2004	ETOPOSIDE_VINORELBINE_HT144_20626	12.4351	HT144	0.395491
2016	5-FU_MITOMYCINE_MDAMB436_20638	11.822	MDAMB436	0.39524
3474	CARBOPLATIN_TOPOTECAN_ZR751_22096	9.28369	ZR751	0.391484
3575	CYCLOPHOSPHAMIDE_TOPOTECAN_SKMEL30_22197	14.1445	SKMEL30	0.384895
144	ETOPOSIDE_PACLITAXEL_LOVO_18766	14.4767	LOVO	0.384835
752	ETOPOSIDE_PACLITAXEL_SKMES1_19374	10.8668	SKMES1	0.384189
2181	CYCLOPHOSPHAMIDE_ETOPOSIDE_HCT116_20803	9.7673	HCT116	0.383372
2871	CYCLOPHOSPHAMIDE_TOPOTECAN_NCIH520_21493	9.80373	NCIH520	0.383124
757	5-FU_CYCLOPHOSPHAMIDE_OCUBM_19379	13.0263	OCUBM	0.379603
2694	GEMCITABINE_TOPOTECAN_SW620_21316	11.7887	SW620	0.379554
1470	DOXORUBICIN_SN-38_T47D_20092	16.8459	T47D	0.379049
2781	DEXAMETHASONE_SN-38_NCIH2122_21403	12.0043	NCIH2122	0.376755
3418	CARBOPLATIN_SN-38_SKMEL30_22040	13.9551	SKMEL30	0.375986
333	VINBLASTINE_VINORELBINE_MSTO_18955	20.9827	MSTO	0.3752
1306	5-FU_DEXAMETHASONE_CAOV3_19928	19.5622	CAOV3	0.374724
2042	DOXORUBICIN_MITOMYCINE_ZR751_20664	8.93165	ZR751	0.373507
1349	DEXAMETHASONE_SN-38_NCIH23_19971	7.54601	NCIH23	0.372694
2495	ETOPOSIDE_TOPOTECAN_SKMEL30_21117	13.8794	SKMEL30	0.372424
232	DOXORUBICIN_TOPOTECAN_ZR751_18854	8.9086	ZR751	0.372329
1880	SN-38_VINORELBINE_ES2_20502	10.3342	ES2	0.370092
3379	DOXORUBICIN_ETOPOSIDE_ZR751_22001	8.86251	ZR751	0.369976
1894	DEXAMETHASONE_PACLITAXEL_DLD1_20516	13.3824	DLD1	0.368283
1997	CARBOPLATIN_MITOMYCINE_HT29_20619	13.3042	HT29	0.366567
1340	TOPOTECAN_VINORELBINE_SW620_19962	11.5903	SW620	0.365981
2022	ETOPOSIDE_VINBLASTINE_HT144_20644	11.6867	HT144	0.365169
2546	5-FU_VINBLASTINE_ES2_21168	10.2454	ES2	0.364287
2097	CARBOPLATIN_DEXAMETHASONE_CAOV3_20719	19.2451	CAOV3	0.36331
370	ETOPOSIDE_MITOMYCINE_MDAMB436_18992	11.4184	MDAMB436	0.361016
410	TOPOTECAN_VINBLASTINE_NCIH520_19032	9.3232	NCIH520	0.355171
3620	DEXAMETHASONE_PACLITAXEL_LOVO_22242	13.9542	LOVO	0.352941
1300	CARBOPLATIN_SN-38_HCT116_19922	9.2595	HCT116	0.352329
259	SN-38_TOPOTECAN_ZR751_18881	8.50677	ZR751	0.35181
3391	DEXAMETHASONE_MITOMYCINE_LOVO_22013	13.9116	LOVO	0.350338
2159	SN-38_TOPOTECAN_NCIH23_20781	6.77263	NCIH23	0.349725
1389	MITOMYCINE_TOPOTECAN_A427_20011	11.4183	A427	0.340919
2715	DEXAMETHASONE_SN-38_SKMES1_21337	10.0819	SKMES1	0.339818
1364	DEXAMETHASONE_ETOPOSIDE_RKO_19986	13.2159	RKO	0.338651
3532	SN-38_VINORELBINE_HT144_22154	10.9744	HT144	0.336312
2657	CYCLOPHOSPHAMIDE_ETOPOSIDE_RKO_21279	13.1283	RKO	0.333348
1757	5-FU_ETOPOSIDE_MDAMB436_20379	11.0862	MDAMB436	0.33285
3273	CARBOPLATIN_SN-38_MDAMB436_21895	11.0802	MDAMB436	0.332344
2882	SN-38_VINORELBINE_SKMES1_21504	9.92873	SKMES1	0.331158
3529	5-FU_VINBLASTINE_VCAP_22151	15.118	VCAP	0.329937
777	DEXAMETHASONE_GEMCITABINE_ZR751_19399	8.06931	ZR751	0.329471
3081	ETOPOSIDE_VINBLASTINE_NCIH1650_21703	11.867	NCIH1650	0.328439
1791	PACLITAXEL_VINORELBINE_A375_20413	17.3464	A375	0.327542
1571	GEMCITABINE_TOPOTECAN_ZR751_20193	8.01487	ZR751	0.326691
3075	CARBOPLATIN_SN-38_RKO_21697	12.8961	RKO	0.319305
2887	5-FU_MITOMYCINE_RKO_21509	12.8618	RKO	0.317233
1699	ETOPOSIDE_MITOMYCINE_HT29_20321	12.3971	HT29	0.315895
314	DOXORUBICIN_VINBLASTINE_SW620_18936	10.8509	SW620	0.315418
3536	PACLITAXEL_VINORELBINE_NCIH460_22158	10.7544	NCIH460	0.314788
57	CYCLOPHOSPHAMIDE_VINORELBINE_RKO_18679	12.8072	RKO	0.313932
2514	PACLITAXEL_SN-38_MSTO_21136	18.9149	MSTO	0.313262
1301	ETOPOSIDE_SN-38_SKMES1_19923	9.61111	SKMES1	0.313203
986	CYCLOPHOSPHAMIDE_SN-38_OCUBM_19608	11.9441	OCUBM	0.313199
2396	DEXAMETHASONE_ETOPOSIDE_SKMES1_21018	9.58769	SKMES1	0.311879
921	5-FU_SN-38_PA1_19543	9.76223	PA1	0.311565
1981	CYCLOPHOSPHAMIDE_VINBLASTINE_NCIH2122_20603	9.6143	NCIH2122	0.311536
522	PACLITAXEL_TOPOTECAN_NCIH520_19144	8.55311	NCIH520	0.310374
1170	MITOMYCINE_SN-38_OVCAR3_19792	13.5158	OVCAR3	0.309543
3583	PACLITAXEL_VINBLASTINE_MSTO_22205	18.7731	MSTO	0.309014
987	ETOPOSIDE_VINORELBINE_ZR751_19609	7.64329	ZR751	0.307715
2764	DOXORUBICIN_ETOPOSIDE_HT144_21386	10.2286	HT144	0.306097
1693	METFORMIN_SN-38_NCIH23_20315	5.29739	NCIH23	0.305909
98	MITOMYCINE_SN-38_UACC62_18720	10.847	UACC62	0.304688
1819	ETOPOSIDE_SN-38_NCIH1650_20441	11.437	NCIH1650	0.304021
764	ETOPOSIDE_MITOMYCINE_UACC62_19386	10.786	UACC62	0.300737
2053	CARBOPLATIN_MITOMYCINE_RKO_20675	12.5639	RKO	0.299214
1530	5-FU_PACLITAXEL_NCIH460_20152	10.4482	NCIH460	0.298084
1313	5-FU_MITOMYCINE_VCAP_19935	14.5093	VCAP	0.2972
12	ETOPOSIDE_VINORELBINE_MDAMB436_18634	10.6476	MDAMB436	0.295663
3061	ETOPOSIDE_GEMCITABINE_SW837_21683	12.2116	SW837	0.294838
124	5-FU_PACLITAXEL_SKMES1_18746	9.28479	SKMES1	0.294756
2639	ETOPOSIDE_PACLITAXEL_KPL1_21261	14.7797	KPL1	0.293965
3100	PACLITAXEL_SN-38_VCAP_21722	14.4421	VCAP	0.293581
2806	DEXAMETHASONE_VINORELBINE_SKMEL30_21428	12.1992	SKMEL30	0.293408
3302	DEXAMETHASONE_ETOPOSIDE_OVCAR3_21924	13.0735	OVCAR3	0.292696
2114	ETOPOSIDE_TOPOTECAN_NCIH2122_20736	8.86099	NCIH2122	0.29098
1788	CYCLOPHOSPHAMIDE_METFORMIN_RKO_20410	12.4243	RKO	0.290775
1449	DEXAMETHASONE_TOPOTECAN_SKOV3_20071	13.5162	SKOV3	0.288737
2326	ETOPOSIDE_VINORELBINE_NCIH1650_20948	11.0992	NCIH1650	0.284842
2649	5-FU_CYCLOPHOSPHAMIDE_HCT116_21271	8.09011	HCT116	0.280843
582	METFORMIN_PACLITAXEL_A375_19204	16.2835	A375	0.280204
673	CARBOPLATIN_DOXORUBICIN_ZR751_19295	7.08873	ZR751	0.279396
2305	MITOMYCINE_PACLITAXEL_SW620_20927	10.3098	SW620	0.27841
843	5-FU_ETOPOSIDE_A427_19465	10.2728	A427	0.277991
2494	5-FU_DEXAMETHASONE_PA1_21116	9.1428	PA1	0.277215
306	MITOMYCINE_PACLITAXEL_SW837_18928	11.7117	SW837	0.276139
1701	ETOPOSIDE_TOPOTECAN_CAOV3_20323	16.8049	CAOV3	0.275483
1378	CARBOPLATIN_CYCLOPHOSPHAMIDE_RKO_20000	12.1685	RKO	0.275304
1433	5-FU_SN-38_SKMES1_20055	8.93197	SKMES1	0.27481
2246	CARBOPLATIN_ETOPOSIDE_HT29_20868	11.6599	HT29	0.274716
868	CYCLOPHOSPHAMIDE_VINORELBINE_OV90_19490	7.54134	OV90	0.272253
3281	DEXAMETHASONE_MITOMYCINE_KPL1_21903	14.4143	KPL1	0.271935
2379	5-FU_ETOPOSIDE_NCIH520_21001	7.86897	NCIH520	0.270576
2829	ETOPOSIDE_SN-38_HCT116_21451	7.89046	HCT116	0.268638
2868	DOXORUBICIN_GEMCITABINE_SW837_21490	11.5012	SW837	0.268262
3121	MITOMYCINE_TOPOTECAN_ZR751_21743	6.79469	ZR751	0.264381
1480	ETOPOSIDE_VINORELBINE_NCIH460_20102	9.81181	NCIH460	0.263366
785	DEXAMETHASONE_ETOPOSIDE_SW620_19407	10.0661	SW620	0.261742
3386	5-FU_TOPOTECAN_RKO_22008	11.9245	RKO	0.260544
2500	METFORMIN_VINBLASTINE_SW620_21122	10.0391	SW620	0.259897
1560	TOPOTECAN_VINORELBINE_KPL1_20182	14.2087	KPL1	0.259537
310	GEMCITABINE_VINORELBINE_SW837_18932	11.2344	SW837	0.258283
834	5-FU_SN-38_MDAMB436_19456	10.2065	MDAMB436	0.258265
534	DEXAMETHASONE_SN-38_RKO_19156	11.8759	RKO	0.257609
1905	CYCLOPHOSPHAMIDE_TOPOTECAN_SW620_20527	10.0002	SW620	0.25724
698	GEMCITABINE_TOPOTECAN_SW837_19320	11.1498	SW837	0.255117
318	DEXAMETHASONE_METFORMIN_OVCAR3_18940	12.0629	OVCAR3	0.254208
801	DOXORUBICIN_TOPOTECAN_SW837_19423	11.0901	SW837	0.252883
991	ETOPOSIDE_VINBLASTINE_SKOV3_19613	12.8934	SKOV3	0.251773
2416	5-FU_TOPOTECAN_HCT116_21038	7.60488	HCT116	0.25118
1585	MITOMYCINE_SN-38_VCAP_20207	13.637	VCAP	0.25028
1127	METFORMIN_VINORELBINE_SKMES1_19749	8.49121	SKMES1	0.249894
497	5-FU_CARBOPLATIN_HCT116_19119	7.58222	HCT116	0.249794
1550	CYCLOPHOSPHAMIDE_VINORELBINE_SKMEL30_20172	11.2591	SKMEL30	0.249196
874	5-FU_ETOPOSIDE_NCIH2122_19496	7.31956	NCIH2122	0.248918
1886	5-FU_DEXAMETHASONE_NCIH2122_20508	7.29721	NCIH2122	0.248308
1660	5-FU_ETOPOSIDE_UWB1289_20282	11.9	UWB1289	0.248148
371	CYCLOPHOSPHAMIDE_SN-38_SKMES1_18993	8.43741	SKMES1	0.246852
3248	DOXORUBICIN_MITOMYCINE_LOVO_21870	12.2149	LOVO	0.246781
702	MITOMYCINE_PACLITAXEL_LOVO_19324	12.2047	LOVO	0.246159
2229	DOXORUBICIN_METFORMIN_T47D_20851	12.177	T47D	0.245056
272	CYCLOPHOSPHAMIDE_SN-38_NCIH2122_18894	7.13552	NCIH2122	0.243896
2405	DEXAMETHASONE_TOPOTECAN_VCAP_21027	13.5116	VCAP	0.243534
3132	ETOPOSIDE_MITOMYCINE_A375_21754	15.4323	A375	0.242292
2444	GEMCITABINE_MITOMYCINE_ZR751_21066	6.33038	ZR751	0.24067
1391	5-FU_DEXAMETHASONE_OCUBM_20013	10.7511	OCUBM	0.240003
331	MITOMYCINE_VINBLASTINE_ES2_18953	8.32008	ES2	0.238385
2635	ETOPOSIDE_VINORELBINE_ES2_21257	8.31784	ES2	0.238238
489	CYCLOPHOSPHAMIDE_TOPOTECAN_A427_19111	9.54758	A427	0.238153
1518	DEXAMETHASONE_TOPOTECAN_CAOV3_20140	15.6647	CAOV3	0.234448
2775	PACLITAXEL_TOPOTECAN_OV90_21397	6.91091	OV90	0.233384
229	GEMCITABINE_TOPOTECAN_NCIH520_18851	7.22838	NCIH520	0.233312
515	DOXORUBICIN_SN-38_HT144_19137	8.41732	HT144	0.232712
1416	5-FU_CYCLOPHOSPHAMIDE_VCAP_20038	13.306	VCAP	0.232473
539	CYCLOPHOSPHAMIDE_METFORMIN_NCIH2122_19161	6.69577	NCIH2122	0.231896
1179	GEMCITABINE_MITOMYCINE_SW620_19801	9.61035	SW620	0.230577
2574	MITOMYCINE_SN-38_KPL1_21196	13.7129	KPL1	0.229639
2425	SN-38_TOPOTECAN_NCIH2122_21047	6.57744	NCIH2122	0.228667
470	5-FU_ETOPOSIDE_NCIH460_19092	9.152	NCIH460	0.227372
3545	SN-38_TOPOTECAN_A427_22167	9.30983	A427	0.225093
1638	5-FU_SN-38_A427_20260	9.22579	A427	0.220476
758	DEXAMETHASONE_SN-38_CAOV3_19380	15.2686	CAOV3	0.220189
163	CARBOPLATIN_DEXAMETHASONE_ZR751_18785	5.91557	ZR751	0.219488
860	CYCLOPHOSPHAMIDE_TOPOTECAN_NCIH2122_19482	6.20394	NCIH2122	0.218475
3037	DEXAMETHASONE_VINORELBINE_A375_21659	14.8402	A375	0.215923
1515	METFORMIN_SN-38_SKMES1_20137	7.87956	SKMES1	0.215317
990	GEMCITABINE_SN-38_SW837_19612	10.063	SW837	0.214458
2254	DEXAMETHASONE_VINBLASTINE_SKMEL30_20876	10.4218	SKMEL30	0.209819
1386	CYCLOPHOSPHAMIDE_SN-38_VCAP_20008	12.8813	VCAP	0.209628
2198	MITOMYCINE_SN-38_MDAMB436_20820	9.62091	MDAMB436	0.208613
3432	SN-38_VINORELBINE_SKMEL30_22054	10.3929	SKMEL30	0.20846
3048	ETOPOSIDE_METFORMIN_OV90_21670	6.474	OV90	0.206446
386	CARBOPLATIN_ETOPOSIDE_SKMEL30_19008	10.3459	SKMEL30	0.20625
1275	CYCLOPHOSPHAMIDE_ETOPOSIDE_MDAMB436_19897	9.58523	MDAMB436	0.205588
316	ETOPOSIDE_PACLITAXEL_NCIH1650_18938	9.69296	NCIH1650	0.204989
3640	TOPOTECAN_VINORELBINE_NCIH520_22262	6.71128	NCIH520	0.203231
44	METFORMIN_TOPOTECAN_NCIH2122_18666	5.6292	NCIH2122	0.202791
1148	DOXORUBICIN_ETOPOSIDE_NCIH1650_19770	9.64218	NCIH1650	0.202106
308	DOXORUBICIN_PACLITAXEL_ZR751_18930	5.55109	ZR751	0.200875
420	CYCLOPHOSPHAMIDE_MITOMYCINE_ZR751_19042	5.52077	ZR751	0.199327
1589	SN-38_VINBLASTINE_UACC62_20211	9.21346	UACC62	0.199015
960	METFORMIN_TOPOTECAN_NCIH520_19582	6.62743	NCIH520	0.198353
2136	ETOPOSIDE_VINBLASTINE_ES2_20758	7.69841	ES2	0.197732
3137	PACLITAXEL_VINBLASTINE_HT144_21759	7.52867	HT144	0.196709
1085	5-FU_CYCLOPHOSPHAMIDE_NCIH2122_19707	5.40042	NCIH2122	0.196548
732	DEXAMETHASONE_SN-38_UACC62_19354	9.1525	UACC62	0.195071
2323	5-FU_SN-38_NCIH2122_20945	5.31422	NCIH2122	0.194196
1934	5-FU_CYCLOPHOSPHAMIDE_SKMEL30_20556	10.0629	SKMEL30	0.192942
3439	DEXAMETHASONE_SN-38_A375_22061	14.3174	A375	0.192639
1487	PACLITAXEL_VINORELBINE_SKOV3_20109	11.883	SKOV3	0.191793
3223	DOXORUBICIN_MITOMYCINE_HT29_21845	10.1593	HT29	0.190891
1223	MITOMYCINE_TOPOTECAN_KPL1_19845	13.069	KPL1	0.190811
299	DEXAMETHASONE_DOXORUBICIN_T47D_18921	10.2824	T47D	0.190683
1237	ETOPOSIDE_SN-38_A2780_19859	11.8977	A2780	0.190326
1069	SN-38_VINBLASTINE_A375_19691	14.2277	A375	0.188643
2241	CYCLOPHOSPHAMIDE_ETOPOSIDE_NCIH2122_20863	5.08359	NCIH2122	0.187902
3212	ETOPOSIDE_MITOMYCINE_ZR751_21834	5.29154	ZR751	0.187621
1772	CARBOPLATIN_MITOMYCINE_LOVO_20394	11.2344	LOVO	0.186935
881	MITOMYCINE_TOPOTECAN_SW837_19503	9.32662	SW837	0.186911
1795	CARBOPLATIN_VINORELBINE_OV90_20417	6.15335	OV90	0.186676
3003	5-FU_DEXAMETHASONE_ZR751_21625	5.26909	ZR751	0.186475
1512	CARBOPLATIN_ETOPOSIDE_A2780_20134	11.8067	A2780	0.185563
2137	SN-38_TOPOTECAN_SKMES1_20759	7.33769	SKMES1	0.184684
476	5-FU_DEXAMETHASONE_OVCAR3_19098	10.2366	OVCAR3	0.184656
523	CARBOPLATIN_SN-38_KPL1_19145	12.9446	KPL1	0.183313
1959	DEXAMETHASONE_DOXORUBICIN_NCIH23_20581	1.12584	NCIH23	0.182011
3517	METFORMIN_TOPOTECAN_NCIH23_22139	1.09733	NCIH23	0.181165
2952	5-FU_ETOPOSIDE_OVCAR3_21574	10.0932	OVCAR3	0.179192
1758	CARBOPLATIN_TOPOTECAN_SKMEL30_20380	9.75726	SKMEL30	0.178569
1049	PACLITAXEL_VINBLASTINE_SKOV3_19671	11.6595	SKOV3	0.178526
2651	PACLITAXEL_SN-38_DLD1_21273	10.9392	DLD1	0.178426
1046	CYCLOPHOSPHAMIDE_SN-38_NCIH23_19668	1.00078	NCIH23	0.178297
1640	VINBLASTINE_VINORELBINE_SKOV3_20262	11.6062	SKOV3	0.175363
1419	DEXAMETHASONE_ETOPOSIDE_DLD1_20041	10.8904	DLD1	0.17463
1189	CYCLOPHOSPHAMIDE_ETOPOSIDE_SKMEL30_19811	9.67184	SKMEL30	0.174552
1745	SN-38_VINBLASTINE_NCIH1650_20367	9.15031	NCIH1650	0.174176
1675	SN-38_TOPOTECAN_HCT116_20297	6.31736	HCT116	0.172471
898	5-FU_ETOPOSIDE_UACC62_19520	8.79099	UACC62	0.171686
2937	CYCLOPHOSPHAMIDE_VINBLASTINE_SKMEL30_21559	9.59871	SKMEL30	0.171113
2753	GEMCITABINE_VINORELBINE_HT144_21375	6.88132	HT144	0.170482
892	ETOPOSIDE_MITOMYCINE_SW620_19514	8.73052	SW620	0.170406
2669	5-FU_CARBOPLATIN_NCIH2122_21291	4.44212	NCIH2122	0.170398
2670	ETOPOSIDE_SN-38_SW837_21292	8.86303	SW837	0.169567
1375	DEXAMETHASONE_PACLITAXEL_PA1_19997	7.17227	PA1	0.167942
2502	DEXAMETHASONE_GEMCITABINE_NCIH2122_21124	4.34148	NCIH2122	0.167652
1103	5-FU_DEXAMETHASONE_SKMES1_19725	7.02382	SKMES1	0.166941
2729	CARBOPLATIN_CYCLOPHOSPHAMIDE_VCAP_21351	12.083	VCAP	0.166691
1844	METFORMIN_PACLITAXEL_SKMEL30_20466	9.47932	SKMEL30	0.165498
2759	DOXORUBICIN_PACLITAXEL_HT144_21381	6.7434	HT144	0.164894
28	DOXORUBICIN_MITOMYCINE_NCIH520_18650	6.05032	NCIH520	0.164782
685	DEXAMETHASONE_PACLITAXEL_SKOV3_19307	11.405	SKOV3	0.16342
3148	SN-38_TOPOTECAN_HT144_21770	6.6777	HT144	0.162233
2189	CARBOPLATIN_PACLITAXEL_MDAMB436_20811	9.0685	MDAMB436	0.161777
2381	DOXORUBICIN_VINORELBINE_HT144_21003	6.64914	HT144	0.161075
2184	DEXAMETHASONE_ETOPOSIDE_HCT116_20806	6.10497	HCT116	0.159488
3110	5-FU_TOPOTECAN_RPMI7951_21732	3.4331	RPMI7951	0.158016
2176	5-FU_SN-38_T47D_20798	9.11472	T47D	0.157171
2935	DEXAMETHASONE_VINORELBINE_NCIH460_21557	7.86491	NCIH460	0.157158
592	5-FU_ETOPOSIDE_SKMES1_19214	6.84796	SKMES1	0.156999
722	ETOPOSIDE_GEMCITABINE_HT144_19344	6.53337	HT144	0.156385
2787	ETOPOSIDE_PACLITAXEL_NCIH520_21409	5.90326	NCIH520	0.156227
3214	DEXAMETHASONE_METFORMIN_NCIH23_21836	0.253566	NCIH23	0.156104
2968	ETOPOSIDE_MITOMYCINE_KPL1_21590	12.4906	KPL1	0.155935
120	GEMCITABINE_VINBLASTINE_SW837_18742	8.49338	SW837	0.155738
3076	CYCLOPHOSPHAMIDE_DOXORUBICIN_ZR751_21698	4.66428	ZR751	0.15559
356	DEXAMETHASONE_VINBLASTINE_A2058_18978	11.249	A2058	0.155252
2142	ETOPOSIDE_MITOMYCINE_A2780_20764	11.2085	A2780	0.154227
2006	DEXAMETHASONE_SN-38_NCIH1650_20628	8.78382	NCIH1650	0.153365
377	ETOPOSIDE_PACLITAXEL_HT29_18999	9.48255	HT29	0.153084
1513	5-FU_CARBOPLATIN_VCAP_20135	11.8167	VCAP	0.152367
3224	ETOPOSIDE_SN-38_HT29_21846	9.45969	HT29	0.151807
2576	DEXAMETHASONE_VINBLASTINE_SW837_21198	8.3856	SW837	0.151706
246	ETOPOSIDE_VINBLASTINE_VCAP_18868	11.7847	VCAP	0.150643
3580	DOXORUBICIN_TOPOTECAN_A427_22202	7.93548	A427	0.149595
1933	5-FU_DEXAMETHASONE_A427_20555	7.92028	A427	0.14876
1125	DEXAMETHASONE_TOPOTECAN_HCT116_19747	5.9193	HCT116	0.148137
2063	CARBOPLATIN_ETOPOSIDE_NCIH460_20685	7.69464	NCIH460	0.147869
664	ETOPOSIDE_SN-38_NCIH520_19286	5.75896	NCIH520	0.147833
1057	5-FU_VINORELBINE_ES2_19679	6.93394	ES2	0.14774
2598	CYCLOPHOSPHAMIDE_METHOTREXATE_NCIH2122_21220	3.52037	NCIH2122	0.145245
2443	ETOPOSIDE_TOPOTECAN_MSTO_21065	13.2885	MSTO	0.144734
3114	CYCLOPHOSPHAMIDE_SN-38_SKMEL30_21736	9.03296	SKMEL30	0.144506
61	5-FU_SN-38_VCAP_18683	11.6699	VCAP	0.14447
1251	DEXAMETHASONE_VINBLASTINE_NCIH1650_19873	8.62382	NCIH1650	0.14428
145	METFORMIN_SN-38_T47D_18767	8.6479	T47D	0.143774
402	METFORMIN_TOPOTECAN_SW620_19024	8.33069	SW620	0.143062
839	DOXORUBICIN_SN-38_ZR751_19461	4.41328	ZR751	0.142772
1107	5-FU_DEXAMETHASONE_NCIH23_19729	-0.227819	NCIH23	0.141807
1403	CYCLOPHOSPHAMIDE_TOPOTECAN_NCIH23_20025	-0.25335	NCIH23	0.141049
2372	CARBOPLATIN_METFORMIN_HCT116_20994	5.79792	HCT116	0.140717
2646	TOPOTECAN_VINORELBINE_ZR751_21268	4.37184	ZR751	0.140656
2684	5-FU_PACLITAXEL_MDAMB436_21306	8.8177	MDAMB436	0.140512
461	5-FU_ETOPOSIDE_A2780_19083	10.9333	A2780	0.139815
796	MITOMYCINE_SN-38_SW837_19418	8.05365	SW837	0.139288
2679	CYCLOPHOSPHAMIDE_VINBLASTINE_ES2_21301	6.77265	ES2	0.137193
2654	DOXORUBICIN_VINBLASTINE_ES2_21276	6.77086	ES2	0.137076
3597	CYCLOPHOSPHAMIDE_DEXAMETHASONE_NCIH2122_22219	3.19271	NCIH2122	0.136304
740	5-FU_MITOMYCINE_UACC62_19362	8.23296	UACC62	0.135587
2770	5-FU_TOPOTECAN_ZR751_21392	4.26836	ZR751	0.135372
2508	MITOMYCINE_VINORELBINE_SW837_21130	7.93559	SW837	0.134871
3384	ETOPOSIDE_VINBLASTINE_ZR751_22006	4.21403	ZR751	0.132597
2206	METFORMIN_TOPOTECAN_SKMEL30_20828	8.77453	SKMEL30	0.132353
2538	METHOTREXATE_PACLITAXEL_OV90_21160	5.27186	OV90	0.132328
1958	CARBOPLATIN_ETOPOSIDE_KPL1_20580	12.0948	KPL1	0.132071
703	PACLITAXEL_SN-38_UACC62_19325	8.17422	UACC62	0.131788
2676	CYCLOPHOSPHAMIDE_TOPOTECAN_HCT116_21298	5.6489	HCT116	0.131608
2773	ETOPOSIDE_MITOMYCINE_HT144_21395	5.91896	HT144	0.131492
2742	CYCLOPHOSPHAMIDE_MITOMYCINE_VCAP_21364	11.4225	VCAP	0.131161
978	ETOPOSIDE_GEMCITABINE_ZR751_19600	4.17963	ZR751	0.13084
2043	DEXAMETHASONE_VINORELBINE_LOVO_20665	10.3014	LOVO	0.129995
2741	GEMCITABINE_PACLITAXEL_SW837_21363	7.7982	SW837	0.129731
85	PACLITAXEL_SN-38_MDAMB436_18707	8.68552	MDAMB436	0.129304
3667	DEXAMETHASONE_PACLITAXEL_NCIH23_22289	-0.649156	NCIH23	0.129293
869	CYCLOPHOSPHAMIDE_METFORMIN_HCT116_19491	5.60689	HCT116	0.12904
1733	ETOPOSIDE_TOPOTECAN_HT144_20355	5.80803	HT144	0.126998
3408	METFORMIN_TOPOTECAN_A427_22030	7.52048	A427	0.126797
3399	CARBOPLATIN_VINBLASTINE_OCUBM_22021	8.88433	OCUBM	0.125464
1195	CARBOPLATIN_PACLITAXEL_NCIH460_19817	7.28144	NCIH460	0.125328
1855	5-FU_TOPOTECAN_NCIH2122_20477	2.77934	NCIH2122	0.125024
3055	5-FU_CYCLOPHOSPHAMIDE_NCIH23_21677	-0.819718	NCIH23	0.124227
458	CARBOPLATIN_ETOPOSIDE_HT144_19080	5.7166	HT144	0.123294
840	DEXAMETHASONE_METHOTREXATE_A427_19462	7.44582	A427	0.122696
951	DEXAMETHASONE_VINBLASTINE_NCIH520_19573	5.32595	NCIH520	0.122643
1613	ETOPOSIDE_PACLITAXEL_UACC62_20235	8.02717	UACC62	0.122276
348	5-FU_ETOPOSIDE_T47D_18970	7.80294	T47D	0.119524
268	CARBOPLATIN_DEXAMETHASONE_KPL1_18890	11.8489	KPL1	0.117239
1501	SN-38_VINBLASTINE_SKMES1_20123	6.14429	SKMES1	0.11722
1611	ETOPOSIDE_TOPOTECAN_NCIH1650_20233	8.14481	NCIH1650	0.11708
608	CARBOPLATIN_METFORMIN_NCIH2122_19230	2.46349	NCIH2122	0.116405
2557	CYCLOPHOSPHAMIDE_GEMCITABINE_NCIH2122_21179	2.45587	NCIH2122	0.116197
3423	MITOMYCINE_VINORELBINE_MSTO_22045	12.3337	MSTO	0.116136
1914	5-FU_ETOPOSIDE_HCT116_20536	5.37683	HCT116	0.114975
947	CARBOPLATIN_DEXAMETHASONE_NCIH2122_19569	2.39663	NCIH2122	0.114581
417	DEXAMETHASONE_METFORMIN_PA1_19039	6.20727	PA1	0.114429
1014	DEXAMETHASONE_VINBLASTINE_DLD1_19636	10.1091	DLD1	0.113918
659	GEMCITABINE_VINBLASTINE_HT144_19281	5.43485	HT144	0.111879
850	CYCLOPHOSPHAMIDE_ETOPOSIDE_NCIH460_19472	7.01854	NCIH460	0.110986
2304	5-FU_TOPOTECAN_NCIH23_20926	-1.26589	NCIH23	0.110976
2522	METFORMIN_SN-38_NCIH2122_21144	2.25483	NCIH2122	0.110711
3190	CYCLOPHOSPHAMIDE_METFORMIN_NCIH23_21812	-1.29532	NCIH23	0.110101
1766	MITOMYCINE_SN-38_A375_20388	12.451	A375	0.109511
2257	ETOPOSIDE_MITOMYCINE_MSTO_20879	12.1046	MSTO	0.109273
1075	PACLITAXEL_SN-38_RPMI7951_19697	2.64458	RPMI7951	0.108627
1878	DEXAMETHASONE_TOPOTECAN_LOVO_20500	9.92727	LOVO	0.107156
3341	CARBOPLATIN_MITOMYCINE_UACC62_21963	7.79315	UACC62	0.107137
1226	CARBOPLATIN_MITOMYCINE_VCAP_19848	10.9729	VCAP	0.106976
91	5-FU_TOPOTECAN_VCAP_18713	10.9702	VCAP	0.106835
1822	5-FU_CYCLOPHOSPHAMIDE_MDAMB436_20444	8.41209	MDAMB436	0.106121
1250	DOXORUBICIN_VINORELBINE_T47D_19872	7.32824	T47D	0.105901
2121	CARBOPLATIN_PACLITAXEL_SKMEL30_20743	8.20878	SKMEL30	0.105747
3603	DEXAMETHASONE_DOXORUBICIN_NCIH2122_22225	2.03584	NCIH2122	0.104735
2330	5-FU_ETOPOSIDE_OCUBM_20952	8.54624	OCUBM	0.10472
2096	DEXAMETHASONE_MITOMYCINE_ZR751_20718	3.66306	ZR751	0.104462
2221	DOXORUBICIN_GEMCITABINE_ZR751_20843	3.66151	ZR751	0.104382
253	CYCLOPHOSPHAMIDE_SN-38_RPMI7951_18875	2.56217	RPMI7951	0.103465
2105	GEMCITABINE_SN-38_HT144_20727	5.20995	HT144	0.102767
3354	DOXORUBICIN_SN-38_NCIH460_21976	6.85321	NCIH460	0.101967
1376	DEXAMETHASONE_VINBLASTINE_UACC62_19998	7.7109	UACC62	0.101816
2082	METFORMIN_TOPOTECAN_RPMI7951_20704	2.53406	RPMI7951	0.101705
623	GEMCITABINE_SN-38_NCIH2122_19245	1.90303	NCIH2122	0.101111
1716	5-FU_MITOMYCINE_NCIH520_20338	4.94964	NCIH520	0.100753
1443	TOPOTECAN_VINBLASTINE_NCIH2122_20065	1.87034	NCIH2122	0.100219
1176	DEXAMETHASONE_TOPOTECAN_RPMI7951_19798	2.50171	RPMI7951	0.0996783
993	DEXAMETHASONE_VINORELBINE_ZR751_19615	3.5663	ZR751	0.0995201
573	METFORMIN_TOPOTECAN_SKMES1_19195	5.83	SKMES1	0.0994524
3609	5-FU_DEXAMETHASONE_HCT116_22231	5.11192	HCT116	0.0987809
1079	5-FU_PACLITAXEL_A427_19701	7.00672	A427	0.0985749
2455	5-FU_SN-38_NCIH23_21077	-1.68824	NCIH23	0.0984316
3167	MITOMYCINE_SN-38_NCIH23_21789	-1.69727	NCIH23	0.0981632
233	METFORMIN_SN-38_A2058_18855	10.0039	A2058	0.0967872
1393	CYCLOPHOSPHAMIDE_VINBLASTINE_HT144_20015	5.00983	HT144	0.0946598
3017	MITOMYCINE_VINORELBINE_LOVO_21639	9.72248	LOVO	0.0946571
2148	PACLITAXEL_TOPOTECAN_SKMEL30_20770	7.96159	SKMEL30	0.094122
3267	SN-38_VINORELBINE_ZR751_21889	3.45624	ZR751	0.0939
3344	PACLITAXEL_SN-38_OV90_21966	4.6475	OV90	0.0938324
1941	MITOMYCINE_SN-38_HT144_20563	4.98393	HT144	0.0936103
2111	CYCLOPHOSPHAMIDE_DEXAMETHASONE_NCIH23_20733	-1.89563	NCIH23	0.0922718
636	5-FU_PACLITAXEL_SW620_19258	7.58478	SW620	0.0920495
2056	CARBOPLATIN_TOPOTECAN_NCIH520_20678	4.79868	NCIH520	0.0919715
1531	DEXAMETHASONE_TOPOTECAN_A2058_20153	9.87059	A2058	0.0905295
3486	DOXORUBICIN_TOPOTECAN_T47D_22108	6.75538	T47D	0.08946
3607	CARBOPLATIN_MITOMYCINE_SW620_22229	7.5374	SW620	0.0888092
2153	5-FU_MITOMYCINE_A427_20775	6.82533	A427	0.0886104
107	TOPOTECAN_VINORELBINE_MSTO_18729	11.337	MSTO	0.0862834
361	ETOPOSIDE_TOPOTECAN_NCIH23_18983	-2.13508	NCIH23	0.0851599
2347	TOPOTECAN_VINORELBINE_HT144_20969	4.77078	HT144	0.0849748
3463	DEXAMETHASONE_ETOPOSIDE_OCUBM_22085	8.22136	OCUBM	0.0847862
3042	5-FU_TOPOTECAN_PA1_21664	5.65986	PA1	0.0840738
1940	5-FU_TOPOTECAN_UACC62_20562	7.4332	UACC62	0.083852
3470	METHOTREXATE_PACLITAXEL_HT144_22092	4.74297	HT144	0.0838479
254	5-FU_DOXORUBICIN_T47D_18876	6.55686	T47D	0.083763
346	CARBOPLATIN_GEMCITABINE_ZR751_18968	3.23735	ZR751	0.0827223
2922	CARBOPLATIN_ETOPOSIDE_NCIH2122_21544	1.20058	NCIH2122	0.0819427
2607	DEXAMETHASONE_DOXORUBICIN_CAOV3_21229	11.4051	CAOV3	0.0811374
2010	DEXAMETHASONE_MITOMYCINE_NCIH23_20632	-2.28562	NCIH23	0.080689
3390	CYCLOPHOSPHAMIDE_DOXORUBICIN_NCIH2122_22012	1.13883	NCIH2122	0.0802576
1422	ETOPOSIDE_TOPOTECAN_A2780_20044	9.77249	A2780	0.0790123
374	CYCLOPHOSPHAMIDE_VINORELBINE_NCIH2122_18996	1.08209	NCIH2122	0.0787094
66	METFORMIN_TOPOTECAN_T47D_18688	6.35734	T47D	0.0780368
2568	DOXORUBICIN_METFORMIN_NCIH23_21190	-2.45691	NCIH23	0.0756013
3670	DOXORUBICIN_MITOMYCINE_MDAMB436_22292	8.05043	MDAMB436	0.0754566
2383	DEXAMETHASONE_MITOMYCINE_OCUBM_21005	8.04814	OCUBM	0.0741581
1949	CARBOPLATIN_DEXAMETHASONE_RKO_20571	8.82614	RKO	0.0731611
152	ETOPOSIDE_PACLITAXEL_OV90_18774	4.3115	OV90	0.0731164
2324	CARBOPLATIN_MITOMYCINE_NCIH23_20946	-2.54749	NCIH23	0.0729111
184	ETOPOSIDE_METFORMIN_NCIH2122_18806	0.84547	NCIH2122	0.0722524
2050	5-FU_SN-38_RKO_20672	8.8002	RKO	0.0715924
1496	PACLITAXEL_SN-38_NCIH23_20118	-2.61782	NCIH23	0.0708224
83	5-FU_SN-38_UACC62_18705	7.2278	UACC62	0.0705654
2018	CARBOPLATIN_MITOMYCINE_OVCAR3_20640	7.22786	OVCAR3	0.0700675
1814	CARBOPLATIN_TOPOTECAN_KPL1_20436	11.058	KPL1	0.0695525
205	CYCLOPHOSPHAMIDE_DOXORUBICIN_NCIH23_18827	-2.66147	NCIH23	0.0695258
714	CARBOPLATIN_SN-38_HT144_19336	4.37727	HT144	0.0690319
2476	ETOPOSIDE_PACLITAXEL_SW837_21098	6.17029	SW837	0.0688297
1273	5-FU_SN-38_A2780_19895	9.57576	A2780	0.0687081
345	ETOPOSIDE_METFORMIN_SW620_18967	7.22978	SW620	0.0677713
2965	CYCLOPHOSPHAMIDE_ETOPOSIDE_VCAP_21587	10.2416	VCAP	0.0676438
1563	MITOMYCINE_SN-38_LOVO_20185	9.27955	LOVO	0.0676228
158	CARBOPLATIN_CYCLOPHOSPHAMIDE_NCIH2122_18780	0.670099	NCIH2122	0.0674669
2534	ETOPOSIDE_METFORMIN_MDAMB436_21156	7.95012	MDAMB436	0.0669519
2469	MITOMYCINE_TOPOTECAN_LOVO_21091	9.26787	LOVO	0.0669097
1559	PACLITAXEL_SN-38_NCIH1650_20181	7.2545	NCIH1650	0.066526
17	CYCLOPHOSPHAMIDE_TOPOTECAN_VCAP_18639	10.2107	VCAP	0.0659827
1665	CYCLOPHOSPHAMIDE_MITOMYCINE_NCIH23_20287	-2.78631	NCIH23	0.0658182
510	5-FU_METFORMIN_A427_19132	6.40416	A427	0.0654738
3483	DEXAMETHASONE_TOPOTECAN_OV90_22105	4.18365	OV90	0.0652337
999	5-FU_SN-38_A2058_19621	9.32972	A2058	0.0651325
1834	DOXORUBICIN_SN-38_NCIH23_20456	-2.83331	NCIH23	0.0644221
2406	5-FU_DOXORUBICIN_ZR751_21028	2.86236	ZR751	0.0635732
1088	CARBOPLATIN_GEMCITABINE_SW837_19710	6.01532	SW837	0.0630325
2430	DOXORUBICIN_PACLITAXEL_NCIH460_21052	6.11469	NCIH460	0.0616792
2711	CYCLOPHOSPHAMIDE_ETOPOSIDE_OCUBM_21333	7.84316	OCUBM	0.0615813
1438	CARBOPLATIN_CYCLOPHOSPHAMIDE_OCUBM_20060	7.82364	OCUBM	0.0603835
2475	DEXAMETHASONE_SN-38_SKMEL30_21097	7.23395	SKMEL30	0.0599028
966	METFORMIN_SN-38_PA1_19588	5.21766	PA1	0.0595521
566	DOXORUBICIN_ETOPOSIDE_NCIH460_19188	6.07499	NCIH460	0.0595135
1647	5-FU_GEMCITABINE_MDAMB436_20269	7.83945	MDAMB436	0.0575681
415	5-FU_PACLITAXEL_OV90_19037	4.05316	OV90	0.0571885
961	TOPOTECAN_VINORELBINE_ES2_19583	5.54647	ES2	0.0570084
266	SN-38_TOPOTECAN_MSTO_18888	10.3503	MSTO	0.056728
1002	DEXAMETHASONE_GEMCITABINE_SW837_19624	5.83002	SW837	0.0561001
599	5-FU_METFORMIN_NCIH2122_19221	0.246214	NCIH2122	0.0558999
3388	ETOPOSIDE_TOPOTECAN_LOVO_22010	9.0804	LOVO	0.0554678
739	5-FU_CARBOPLATIN_OCUBM_19361	7.73795	OCUBM	0.055126
1382	DEXAMETHASONE_DOXORUBICIN_HCT116_20004	4.38353	HCT116	0.0542534
633	MITOMYCINE_SN-38_SW620_19255	7.03116	SW620	0.0541882
2761	METFORMIN_SN-38_A375_21383	11.2029	A375	0.0539245
3673	DEXAMETHASONE_VINORELBINE_KPL1_22295	10.7984	KPL1	0.0538985
349	CARBOPLATIN_SN-38_UACC62_18971	6.96708	UACC62	0.0536997
3129	5-FU_CARBOPLATIN_UACC62_21751	6.96044	UACC62	0.0532703
3528	5-FU_METFORMIN_PA1_22150	5.1005	PA1	0.0530551
2672	ETOPOSIDE_SN-38_OCUBM_21294	7.70408	OCUBM	0.0530476
1857	ETOPOSIDE_SN-38_T47D_20479	5.47024	T47D	0.0525779
1816	5-FU_TOPOTECAN_T47D_20438	5.43887	T47D	0.0516777
2755	CYCLOPHOSPHAMIDE_VINBLASTINE_NCIH520_21377	4.10067	NCIH520	0.0513666
1005	METHOTREXATE_TOPOTECAN_NCIH2122_19627	0.0632512	NCIH2122	0.0509072
1534	MITOMYCINE_SN-38_HT29_20156	7.64528	HT29	0.0504502
151	CARBOPLATIN_SN-38_OCUBM_18773	7.65222	OCUBM	0.0498657
1426	5-FU_CYCLOPHOSPHAMIDE_NCIH460_20048	5.88805	NCIH460	0.0493152
422	CARBOPLATIN_MITOMYCINE_HCT116_19044	4.29754	HCT116	0.0489966
2314	DEXAMETHASONE_METHOTREXATE_NCIH2122_20936	-0.0135937	NCIH2122	0.0488103
1117	CARBOPLATIN_ETOPOSIDE_ZR751_19739	2.57066	ZR751	0.048677
779	SN-38_TOPOTECAN_RKO_19401	8.42054	RKO	0.0486313
1004	CARBOPLATIN_MITOMYCINE_SW837_19626	5.61583	SW837	0.0480872
2477	DEXAMETHASONE_MITOMYCINE_NCIH2122_21099	-0.0543862	NCIH2122	0.0476971
1823	DEXAMETHASONE_PACLITAXEL_CAOV3_20445	10.467	CAOV3	0.0473733
3074	CYCLOPHOSPHAMIDE_METFORMIN_SKMES1_21696	4.88736	SKMES1	0.0461642
439	CARBOPLATIN_SN-38_NCIH2122_19061	-0.116924	NCIH2122	0.0459906
2359	CARBOPLATIN_CYCLOPHOSPHAMIDE_NCIH23_20981	-3.46641	NCIH23	0.0456187
1136	5-FU_SN-38_OVCAR3_19758	6.58483	OVCAR3	0.0455777
1092	CYCLOPHOSPHAMIDE_ETOPOSIDE_HT144_19714	3.7683	HT144	0.0443597
2001	GEMCITABINE_SN-38_ZR751_20623	2.48174	ZR751	0.0441361
2393	DEXAMETHASONE_ETOPOSIDE_UACC62_21015	6.80627	UACC62	0.043297
183	METFORMIN_SN-38_OCUBM_18805	7.53422	OCUBM	0.0426259
3119	METFORMIN_VINORELBINE_T47D_21741	5.10236	T47D	0.0420201
3012	5-FU_MITOMYCINE_HT29_21634	7.4552	HT29	0.0398316
3611	SN-38_VINBLASTINE_MSTO_22233	9.78161	MSTO	0.0396941
2799	GEMCITABINE_VINORELBINE_ZR751_21421	2.36537	ZR751	0.0381938
1628	CYCLOPHOSPHAMIDE_SN-38_HT144_20250	3.61346	HT144	0.0380865
1325	CYCLOPHOSPHAMIDE_ETOPOSIDE_RPMI7951_19947	1.50635	RPMI7951	0.0373342
762	CYCLOPHOSPHAMIDE_MITOMYCINE_OCUBM_19384	7.44445	OCUBM	0.0371177
1988	CARBOPLATIN_SN-38_A375_20610	10.8031	A375	0.03612
1299	METFORMIN_SN-38_SKMEL30_19921	6.71883	SKMEL30	0.0356776
1697	DOXORUBICIN_ETOPOSIDE_SW837_20319	5.26955	SW837	0.0351327
1847	CARBOPLATIN_ETOPOSIDE_OCUBM_20469	7.40907	OCUBM	0.034947
1298	DOXORUBICIN_TOPOTECAN_NCIH2122_19920	-0.536908	NCIH2122	0.03453
2616	5-FU_METFORMIN_NCIH23_21238	-3.87589	NCIH23	0.0334569
1945	5-FU_CYCLOPHOSPHAMIDE_SKMES1_20567	4.64988	SKMES1	0.0327389
3624	5-FU_ETOPOSIDE_RKO_22246	8.15637	RKO	0.0326544
1946	DOXORUBICIN_TOPOTECAN_SKMEL30_20568	6.62222	SKMEL30	0.0311341
3567	CARBOPLATIN_MITOMYCINE_ZR751_22189	2.20272	ZR751	0.029888
1241	SN-38_TOPOTECAN_ES2_19863	5.12546	ES2	0.0294771
3352	5-FU_TOPOTECAN_A2780_21974	8.82463	A2780	0.029365
1700	DOXORUBICIN_MITOMYCINE_NCIH23_20322	-4.03177	NCIH23	0.0288272
2292	DEXAMETHASONE_METFORMIN_SKOV3_20914	9.1153	SKOV3	0.0275088
3340	CYCLOPHOSPHAMIDE_TOPOTECAN_RKO_21962	8.06027	RKO	0.0268424
129	SN-38_TOPOTECAN_RPMI7951_18751	1.33574	RPMI7951	0.0266482
1119	CARBOPLATIN_DOXORUBICIN_NCIH2122_19741	-0.841692	NCIH2122	0.0262131
307	5-FU_CARBOPLATIN_NCIH460_18929	5.45776	NCIH460	0.0258417
1510	GEMCITABINE_METFORMIN_NCIH2122_20132	-0.865466	NCIH2122	0.0255643
2703	METFORMIN_SN-38_OVCAR3_21325	6.03414	OVCAR3	0.0246049
1800	CARBOPLATIN_VINBLASTINE_KPL1_20422	10.3048	KPL1	0.0241326
3414	5-FU_CYCLOPHOSPHAMIDE_RPMI7951_22036	1.29487	RPMI7951	0.0240885
694	CARBOPLATIN_GEMCITABINE_NCIH2122_19316	-0.93077	NCIH2122	0.0237823
317	GEMCITABINE_PACLITAXEL_HT144_18939	3.23293	HT144	0.0226694
1870	5-FU_DOXORUBICIN_NCIH23_20492	-4.24805	NCIH23	0.0224035
1790	DEXAMETHASONE_VINORELBINE_NCIH1650_20412	6.47699	NCIH1650	0.022377
1121	CARBOPLATIN_TOPOTECAN_NCIH2122_19743	-1.00852	NCIH2122	0.0216607
2377	GEMCITABINE_TOPOTECAN_NCIH2122_20999	-1.01302	NCIH2122	0.0215378
2360	5-FU_ETOPOSIDE_RPMI7951_20982	1.23627	RPMI7951	0.0204179
2309	5-FU_MITOMYCINE_NCIH23_20931	-4.32506	NCIH23	0.0201162
738	SN-38_TOPOTECAN_VCAP_19360	9.35235	VCAP	0.0198108
79	CARBOPLATIN_DEXAMETHASONE_NCIH23_18701	-4.3609	NCIH23	0.0190517
1465	DOXORUBICIN_MITOMYCINE_OVCAR3_20087	5.88028	OVCAR3	0.0187454
2786	DOXORUBICIN_PACLITAXEL_SW837_21408	4.82747	SW837	0.0185939
3183	CYCLOPHOSPHAMIDE_PACLITAXEL_NCIH23_21805	-4.38694	NCIH23	0.0182784
3612	5-FU_MITOMYCINE_A2780_22234	8.61217	A2780	0.0182363
1990	METFORMIN_PACLITAXEL_OV90_20612	3.41852	OV90	0.0180594
1688	CYCLOPHOSPHAMIDE_MITOMYCINE_RKO_20310	7.87968	RKO	0.0159205
2840	ETOPOSIDE_SN-38_SW620_21462	6.46797	SW620	0.0156721
172	5-FU_PACLITAXEL_HT144_18794	3.05859	HT144	0.0156063
3285	5-FU_CARBOPLATIN_NCIH23_21907	-4.49082	NCIH23	0.0151931
1278	5-FU_DOXORUBICIN_NCIH2122_19900	-1.36352	NCIH2122	0.0119735
2015	DEXAMETHASONE_VINBLASTINE_ZR751_20637	1.8443	ZR751	0.0115847
82	5-FU_VINORELBINE_A427_18704	5.40801	A427	0.0107518
2023	DEXAMETHASONE_TOPOTECAN_NCIH1650_20645	6.25327	NCIH1650	0.0096733
3431	MITOMYCINE_PACLITAXEL_MDAMB436_22053	7.26859	MDAMB436	0.00916667
2064	CYCLOPHOSPHAMIDE_DOXORUBICIN_HCT116_20686	3.64377	HCT116	0.00903058
2419	ETOPOSIDE_VINORELBINE_SKMES1_21041	4.22116	SKMES1	0.00850316
2692	CYCLOPHOSPHAMIDE_PACLITAXEL_ZR751_21314	1.7722	ZR751	0.00790324
3039	DEXAMETHASONE_ETOPOSIDE_HT29_21661	6.88274	HT29	0.00785293
548	METFORMIN_SN-38_RKO_19170	7.72729	RKO	0.00670425
900	5-FU_PACLITAXEL_NCIH23_19522	-4.78228	NCIH23	0.00653657
1352	GEMCITABINE_VINBLASTINE_ZR751_19974	1.73268	ZR751	0.00588485
2936	5-FU_CYCLOPHOSPHAMIDE_A2058_21558	8.0583	A2058	0.0054324
1207	5-FU_GEMCITABINE_ZR751_19829	1.70419	ZR751	0.00443032
2609	MITOMYCINE_PACLITAXEL_SKMEL30_21231	6.05433	SKMEL30	0.00442755
542	METHOTREXATE_SN-38_NCIH2122_19164	-1.64923	NCIH2122	0.00417707
1954	DOXORUBICIN_VINBLASTINE_HT144_20576	2.77496	HT144	0.00411522
256	5-FU_METFORMIN_RPMI7951_18878	0.966038	RPMI7951	0.00349199
1912	5-FU_GEMCITABINE_NCIH2122_20534	-1.72593	NCIH2122	0.00208409
86	DOXORUBICIN_ETOPOSIDE_LOVO_18708	8.20527	LOVO	0.00205387
49	MITOMYCINE_PACLITAXEL_NCIH460_18671	5.01177	NCIH460	0.00151221
1488	PACLITAXEL_SN-38_LOVO_20110	8.18571	LOVO	0.00085947
2725	ETOPOSIDE_SN-38_UWB1289_21347	6.29023	UWB1289	0.000823891
3400	MITOMYCINE_PACLITAXEL_MSTO_22022	8.46983	MSTO	0.000402728
230	ETOPOSIDE_METHOTREXATE_HT144_18852	2.64771	HT144	-0.00104025
2528	DEXAMETHASONE_TOPOTECAN_RKO_21150	7.59738	RKO	-0.00115261
2878	ETOPOSIDE_SN-38_A2058_21500	7.91562	A2058	-0.00126728
2315	MITOMYCINE_VINBLASTINE_LOVO_20937	8.14855	LOVO	-0.00140847
2622	DOXORUBICIN_TOPOTECAN_NCIH23_21244	-5.083	NCIH23	-0.002395
1297	CYCLOPHOSPHAMIDE_VINORELBINE_HCT116_19919	3.45632	HCT116	-0.00242806
3085	CYCLOPHOSPHAMIDE_ETOPOSIDE_SKMES1_21707	3.99616	SKMES1	-0.00421656
997	SN-38_TOPOTECAN_T47D_19619	3.491	T47D	-0.0042245
501	GEMCITABINE_TOPOTECAN_HT144_19123	2.56311	HT144	-0.00446804
3451	CYCLOPHOSPHAMIDE_VINORELBINE_A375_22073	9.87986	A375	-0.00500078
554	GEMCITABINE_MITOMYCINE_NCIH520_19176	3.12971	NCIH520	-0.00511608
2256	ETOPOSIDE_VINORELBINE_UWB1289_20878	6.15212	UWB1289	-0.0052648
2008	5-FU_SN-38_HCT116_20630	3.40956	HCT116	-0.00528709
2407	MITOMYCINE_PACLITAXEL_HT144_21029	2.54006	HT144	-0.00540187
3216	METFORMIN_TOPOTECAN_ES2_21838	4.58677	ES2	-0.00574961
768	5-FU_VINBLASTINE_A2058_19390	7.80685	A2058	-0.00637495
2248	5-FU_SN-38_ES2_20870	4.57171	ES2	-0.00673417
1983	DOXORUBICIN_PACLITAXEL_SW620_20605	6.13643	SW620	-0.00700148
1891	DEXAMETHASONE_DOXORUBICIN_NCIH460_20513	4.83162	NCIH460	-0.00831523
2227	5-FU_METFORMIN_SKMES1_20849	3.88721	SKMES1	-0.0103757
916	CYCLOPHOSPHAMIDE_METFORMIN_VCAP_19538	8.78917	VCAP	-0.0104822
1746	CARBOPLATIN_DOXORUBICIN_NCIH23_20368	-5.35664	NCIH23	-0.0105223
52	5-FU_CYCLOPHOSPHAMIDE_T47D_18674	3.26715	T47D	-0.0106487
1730	CARBOPLATIN_SN-38_VCAP_20352	8.77698	VCAP	-0.0111378
1056	CYCLOPHOSPHAMIDE_ETOPOSIDE_NCIH23_19678	-5.3828	NCIH23	-0.0112993
2813	5-FU_PACLITAXEL_NCIH520_21435	3.02261	NCIH520	-0.0113463
520	5-FU_DEXAMETHASONE_UACC62_19142	5.9567	UACC62	-0.0116603
1963	METFORMIN_METHOTREXATE_NCIH2122_20585	-2.26152	NCIH2122	-0.0125313
2626	DOXORUBICIN_TOPOTECAN_KPL1_21248	9.68597	KPL1	-0.0131835
562	CYCLOPHOSPHAMIDE_VINORELBINE_NCIH23_19184	-5.46361	NCIH23	-0.0136993
2815	5-FU_MITOMYCINE_SW620_21437	6.0369	SW620	-0.0138085
2993	TOPOTECAN_VINORELBINE_A427_21615	4.95678	A427	-0.0140357
3264	5-FU_GEMCITABINE_SW837_21886	3.95487	SW837	-0.0140504
2551	CYCLOPHOSPHAMIDE_VINBLASTINE_NCIH23_21173	-5.4865	NCIH23	-0.0143792
2435	ETOPOSIDE_METFORMIN_SKOV3_21057	8.40145	SKOV3	-0.0148643
1071	5-FU_METFORMIN_A2058_19693	7.62472	A2058	-0.0149271
2335	ETOPOSIDE_TOPOTECAN_RKO_20957	7.34824	RKO	-0.0162204
3066	CARBOPLATIN_METHOTREXATE_NCIH2122_21688	-2.39898	NCIH2122	-0.0162823
215	5-FU_CYCLOPHOSPHAMIDE_A427_18837	4.91285	A427	-0.0164488
1186	CARBOPLATIN_VINBLASTINE_HT144_19808	2.2597	HT144	-0.0167602
311	DOXORUBICIN_TOPOTECAN_HCT116_18933	3.21884	HCT116	-0.0169457
3669	5-FU_MITOMYCINE_NCIH460_22291	4.66938	NCIH460	-0.0171659
2656	METFORMIN_PACLITAXEL_NCIH23_21278	-5.58195	NCIH23	-0.0172141
445	METFORMIN_MITOMYCINE_NCIH23_19067	-5.59704	NCIH23	-0.0176625
2712	5-FU_MITOMYCINE_A2058_21334	7.56311	A2058	-0.01782
1180	CARBOPLATIN_TOPOTECAN_NCIH23_19802	-5.60859	NCIH23	-0.0180055
170	SN-38_VINORELBINE_NCIH460_18792	4.6519	NCIH460	-0.0181195
1424	DEXAMETHASONE_PACLITAXEL_NCIH520_20046	2.90425	NCIH520	-0.0182312
1533	METFORMIN_SN-38_HT144_20155	2.21839	HT144	-0.0184341
3416	GEMCITABINE_TOPOTECAN_A427_22038	4.87002	A427	-0.0188018
2750	ETOPOSIDE_MITOMYCINE_NCIH2122_21372	-2.50259	NCIH2122	-0.0191096
668	5-FU_DOXORUBICIN_MDAMB436_19290	6.93368	MDAMB436	-0.0192294
1636	METFORMIN_VINORELBINE_NCIH23_20258	-5.66165	NCIH23	-0.0195813
1344	CARBOPLATIN_MITOMYCINE_NCIH520_19966	2.86713	NCIH520	-0.0203905
2594	ETOPOSIDE_PACLITAXEL_SW620_21216	5.93649	SW620	-0.0206752
849	5-FU_TOPOTECAN_MDAMB436_19471	6.91239	MDAMB436	-0.0210345
2497	CYCLOPHOSPHAMIDE_TOPOTECAN_KPL1_21119	9.53403	KPL1	-0.0223456
1892	DOXORUBICIN_TOPOTECAN_LOVO_20514	7.80337	LOVO	-0.0224762
56	ETOPOSIDE_TOPOTECAN_HCT116_18678	3.12798	HCT116	-0.0225002
1162	5-FU_SN-38_NCIH460_19784	4.55723	NCIH460	-0.0232841
2767	CYCLOPHOSPHAMIDE_DEXAMETHASONE_OVCAR3_21389	4.76812	OVCAR3	-0.0236106
976	CYCLOPHOSPHAMIDE_METFORMIN_RPMI7951_19598	0.522416	RPMI7951	-0.0242942
2062	5-FU_CYCLOPHOSPHAMIDE_UACC62_20684	5.76065	UACC62	-0.024343
1662	5-FU_TOPOTECAN_ES2_20284	4.29697	ES2	-0.0247005
2917	5-FU_SN-38_HT144_21539	2.05723	HT144	-0.0249633
3060	CYCLOPHOSPHAMIDE_VINBLASTINE_A2058_21682	7.39646	A2058	-0.0256451
2691	CARBOPLATIN_VINORELBINE_A375_21313	9.4129	A375	-0.0257984
2164	CARBOPLATIN_VINBLASTINE_RKO_20786	7.18637	RKO	-0.0260101
3372	METFORMIN_TOPOTECAN_HCT116_21994	3.06812	HCT116	-0.0261598
1033	5-FU_DOXORUBICIN_NCIH460_19655	4.4945	NCIH460	-0.026706
2272	METFORMIN_SN-38_MSTO_20894	7.54813	MSTO	-0.0272049
3118	ETOPOSIDE_METFORMIN_RKO_21740	7.16574	RKO	-0.0272579
938	DEXAMETHASONE_VINBLASTINE_HT144_19560	1.99223	HT144	-0.0275967
382	5-FU_DEXAMETHASONE_NCIH520_19004	2.73944	NCIH520	-0.0278189
1008	MITOMYCINE_SN-38_SKMEL30_19630	5.36545	SKMEL30	-0.0279695
1185	GEMCITABINE_SN-38_UACC62_19807	5.7018	UACC62	-0.0281499
1137	CARBOPLATIN_METFORMIN_NCIH23_19759	-5.99081	NCIH23	-0.0293575
1966	CARBOPLATIN_TOPOTECAN_HCT116_20588	3.00627	HCT116	-0.0299407
3366	ETOPOSIDE_MITOMYCINE_NCIH460_21988	4.42487	NCIH460	-0.0305045
381	CYCLOPHOSPHAMIDE_VINBLASTINE_SKOV3_19003	8.13704	SKOV3	-0.0305588
366	5-FU_CARBOPLATIN_A2058_18988	7.28259	A2058	-0.0309921
2915	CARBOPLATIN_ETOPOSIDE_LOVO_21537	7.6605	LOVO	-0.0311964
60	CARBOPLATIN_CYCLOPHOSPHAMIDE_ZR751_18682	1.00096	ZR751	-0.0314811
209	CARBOPLATIN_CYCLOPHOSPHAMIDE_SKMEL30_18831	5.28604	SKMEL30	-0.0317041
1068	CYCLOPHOSPHAMIDE_VINORELBINE_SKMES1_19690	3.50657	SKMES1	-0.0318939
3161	CYCLOPHOSPHAMIDE_ETOPOSIDE_HT29_21783	6.14951	HT29	-0.0331068
226	METHOTREXATE_VINORELBINE_HT144_18848	1.82787	HT144	-0.0342558
35	5-FU_METFORMIN_T47D_18657	2.39081	T47D	-0.035799
1434	MITOMYCINE_TOPOTECAN_RKO_20056	7.02386	RKO	-0.0358383
3516	5-FU_MITOMYCINE_HCT116_22138	2.89238	HCT116	-0.0369025
2612	CYCLOPHOSPHAMIDE_METHOTREXATE_NCIH23_21234	-6.25289	NCIH23	-0.0371415
68	5-FU_TOPOTECAN_A2058_18690	7.14173	A2058	-0.0376059
3527	ETOPOSIDE_GEMCITABINE_NCIH2122_22149	-3.18748	NCIH2122	-0.0377988
474	ETOPOSIDE_METFORMIN_HCT116_19096	2.87653	HCT116	-0.0378716
2536	SN-38_TOPOTECAN_DLD1_21158	8.15238	DLD1	-0.0381359
1141	CYCLOPHOSPHAMIDE_ETOPOSIDE_UACC62_19763	5.54711	UACC62	-0.0381561
2131	5-FU_MITOMYCINE_NCIH2122_20753	-3.21793	NCIH2122	-0.0386297
3173	5-FU_CYCLOPHOSPHAMIDE_PA1_21795	3.4451	PA1	-0.0387422
1346	METFORMIN_VINORELBINE_ES2_19968	4.07538	ES2	-0.0391912
2296	CYCLOPHOSPHAMIDE_VINORELBINE_HT144_20918	1.69628	HT144	-0.0395871
656	DOXORUBICIN_ETOPOSIDE_HT29_19278	6.03123	HT29	-0.0397143
260	DEXAMETHASONE_VINBLASTINE_NCIH460_18882	4.25018	NCIH460	-0.0400345
1289	5-FU_ETOPOSIDE_VCAP_19911	8.22781	VCAP	-0.040677
1535	DEXAMETHASONE_GEMCITABINE_SKMEL30_20157	5.09483	SKMEL30	-0.040696
1524	ETOPOSIDE_METFORMIN_HT29_20146	6.00365	HT29	-0.0412547
3204	ETOPOSIDE_METFORMIN_UWB1289_21826	5.31072	UWB1289	-0.0423607
1573	ETOPOSIDE_PACLITAXEL_SKOV3_20195	7.93553	SKOV3	-0.0425201
2499	MITOMYCINE_TOPOTECAN_A2780_21121	7.44613	A2780	-0.0428389
2856	CYCLOPHOSPHAMIDE_PACLITAXEL_NCIH460_21478	4.19796	NCIH460	-0.0428834
2168	5-FU_DOXORUBICIN_VCAP_20790	8.1788	VCAP	-0.043313
1248	ETOPOSIDE_MITOMYCINE_NCIH23_19870	-6.47114	NCIH23	-0.0436235
113	DEXAMETHASONE_TOPOTECAN_HT144_18735	1.58743	HT144	-0.0439971
1116	DEXAMETHASONE_SN-38_HCT116_19738	2.77131	HCT116	-0.0443039
3296	CARBOPLATIN_SN-38_A2780_21918	7.4131	A2780	-0.0445692
1165	DEXAMETHASONE_DOXORUBICIN_NCIH1650_19787	5.29042	NCIH1650	-0.0449998
3192	5-FU_TOPOTECAN_NCIH460_21814	4.15613	NCIH460	-0.0451653
3547	5-FU_CYCLOPHOSPHAMIDE_HT144_22169	1.54931	HT144	-0.0455414
285	5-FU_ETOPOSIDE_HT29_18907	5.92184	HT29	-0.0458247
2885	PACLITAXEL_SN-38_SW620_21507	5.5564	SW620	-0.0466696
3011	5-FU_ETOPOSIDE_A2058_21633	6.94866	A2058	-0.0466718
887	ETOPOSIDE_METFORMIN_SKMEL30_19509	4.9456	SKMEL30	-0.047714
2529	SN-38_TOPOTECAN_MDAMB436_21151	6.58923	MDAMB436	-0.0484336
1803	DEXAMETHASONE_VINBLASTINE_OVCAR3_20425	4.10957	OVCAR3	-0.0486913
2817	GEMCITABINE_METFORMIN_HT144_21439	1.46828	HT144	-0.0488243
2144	GEMCITABINE_MITOMYCINE_NCIH2122_20766	-3.63985	NCIH2122	-0.050143
2540	CYCLOPHOSPHAMIDE_GEMCITABINE_SKMEL30_21162	4.88733	SKMEL30	-0.0504544
1495	DOXORUBICIN_PACLITAXEL_NCIH23_20117	-6.70426	NCIH23	-0.0505475
944	DEXAMETHASONE_METFORMIN_NCIH2122_19566	-3.68146	NCIH2122	-0.0512786
2825	ETOPOSIDE_TOPOTECAN_T47D_21447	1.84172	T47D	-0.0515572
629	DEXAMETHASONE_SN-38_NCIH520_19251	2.32484	NCIH520	-0.0519366
3398	CARBOPLATIN_CYCLOPHOSPHAMIDE_HCT116_22020	2.63494	HCT116	-0.0526404
2378	METFORMIN_TOPOTECAN_CAOV3_21000	7.67972	CAOV3	-0.0529466
2629	5-FU_SN-38_NCIH520_21251	2.29486	NCIH520	-0.0536808
1896	ETOPOSIDE_VINBLASTINE_MSTO_20518	6.64571	MSTO	-0.0542348
175	PACLITAXEL_SN-38_SKOV3_18797	7.73422	SKOV3	-0.0544698
3150	CYCLOPHOSPHAMIDE_MITOMYCINE_LOVO_21772	7.27235	LOVO	-0.0548874
3577	GEMCITABINE_TOPOTECAN_KPL1_22199	8.9922	KPL1	-0.055018
457	5-FU_TOPOTECAN_OVCAR3_19079	3.93491	OVCAR3	-0.0553432
2291	DEXAMETHASONE_VINBLASTINE_VCAP_20913	7.95458	VCAP	-0.0553734
1883	CARBOPLATIN_MITOMYCINE_A2780_20505	7.20211	A2780	-0.0556206
274	ETOPOSIDE_SN-38_ES2_18896	3.82216	ES2	-0.0557499
3444	DEXAMETHASONE_GEMCITABINE_HT144_22066	1.29653	HT144	-0.0557827
20	DEXAMETHASONE_ETOPOSIDE_MDAMB436_18642	6.4991	MDAMB436	-0.0560757
21	DOXORUBICIN_ETOPOSIDE_NCIH2122_18643	-3.86134	NCIH2122	-0.0561872
531	5-FU_ETOPOSIDE_ZR751_19153	0.507737	ZR751	-0.0566678
388	MITOMYCINE_TOPOTECAN_OVCAR3_19010	3.88935	OVCAR3	-0.0570781
1111	GEMCITABINE_METFORMIN_SW837_19733	2.7826	SW837	-0.0579058
30	PACLITAXEL_TOPOTECAN_SW837_18652	2.75762	SW837	-0.0588406
2768	DEXAMETHASONE_TOPOTECAN_T47D_21390	1.57393	T47D	-0.0592425
2398	5-FU_CYCLOPHOSPHAMIDE_HT29_21020	5.68154	HT29	-0.0592485
776	5-FU_PACLITAXEL_T47D_19398	1.53128	T47D	-0.0604667
1129	CYCLOPHOSPHAMIDE_PACLITAXEL_NCIH2122_19751	-4.02	NCIH2122	-0.0605166
2145	5-FU_METFORMIN_OVCAR3_20767	3.7946	OVCAR3	-0.0606868
1383	DEXAMETHASONE_DOXORUBICIN_SW620_20005	5.35083	SW620	-0.0607282
1567	5-FU_METHOTREXATE_NCIH2122_20189	-4.04237	NCIH2122	-0.0611272
3478	DOXORUBICIN_SN-38_SKMEL30_22100	4.65748	SKMEL30	-0.0612639
2235	MITOMYCINE_SN-38_NCIH2122_20857	-4.07129	NCIH2122	-0.0619162
1164	DEXAMETHASONE_MITOMYCINE_UACC62_19786	5.17472	UACC62	-0.0622454
3647	CYCLOPHOSPHAMIDE_PACLITAXEL_SKMES1_22269	2.96302	SKMES1	-0.0626214
3041	ETOPOSIDE_METHOTREXATE_NCIH2122_21663	-4.11289	NCIH2122	-0.0630513
1664	TOPOTECAN_VINBLASTINE_ES2_20286	3.7104	ES2	-0.0630585
1720	CARBOPLATIN_PACLITAXEL_HT144_20342	1.0929	HT144	-0.0640325
3454	CARBOPLATIN_VINORELBINE_HT144_22076	1.08835	HT144	-0.064217
1555	CYCLOPHOSPHAMIDE_SN-38_NCIH520_20177	2.10864	NCIH520	-0.0645133
373	MITOMYCINE_TOPOTECAN_NCIH23_18995	-7.22321	NCIH23	-0.0659605
147	TOPOTECAN_VINORELBINE_NCIH23_18769	-7.24748	NCIH23	-0.0666815
3058	METHOTREXATE_SN-38_HT144_21680	1.02717	HT144	-0.0666957
816	CYCLOPHOSPHAMIDE_GEMCITABINE_NCIH23_19438	-7.24954	NCIH23	-0.0667427
618	CYCLOPHOSPHAMIDE_MITOMYCINE_MDAMB436_19240	6.35896	MDAMB436	-0.0679582
1984	DEXAMETHASONE_PACLITAXEL_NCIH1650_20606	4.88072	NCIH1650	-0.0682638
1771	DEXAMETHASONE_PACLITAXEL_SW837_20393	2.47355	SW837	-0.0694675
3339	DEXAMETHASONE_VINORELBINE_NCIH23_21961	-7.35024	NCIH23	-0.0697336
3166	5-FU_MITOMYCINE_RPMI7951_21788	-0.203245	RPMI7951	-0.0697458
1258	DEXAMETHASONE_VINBLASTINE_NCIH23_19880	-7.35974	NCIH23	-0.0700156
2973	DOXORUBICIN_GEMCITABINE_NCIH2122_21595	-4.38868	NCIH2122	-0.0705772
3202	5-FU_DOXORUBICIN_HT144_21824	0.93028	HT144	-0.0706211
2894	5-FU_PACLITAXEL_VCAP_21516	7.65363	VCAP	-0.0715615
1058	ETOPOSIDE_VINORELBINE_SW837_19680	2.39877	SW837	-0.0722654
2431	CARBOPLATIN_SN-38_NCIH460_21053	3.65689	NCIH460	-0.0723999
949	CARBOPLATIN_PACLITAXEL_NCIH23_19571	-7.44406	NCIH23	-0.07252
391	5-FU_METFORMIN_VCAP_19013	7.63017	VCAP	-0.0728234
735	MITOMYCINE_VINORELBINE_SW620_19357	5.16827	SW620	-0.0732136
1514	PACLITAXEL_VINORELBINE_ZR751_20136	0.173735	ZR751	-0.0737239
2338	5-FU_DOXORUBICIN_HCT116_20960	2.27828	HCT116	-0.0744436
1796	GEMCITABINE_PACLITAXEL_SW620_20418	5.14449	SW620	-0.07484
240	CARBOPLATIN_DOXORUBICIN_SW837_18862	2.32965	SW837	-0.0748509
2446	GEMCITABINE_METFORMIN_SKMEL30_21068	4.36681	SKMEL30	-0.0749335
1867	5-FU_VINORELBINE_T47D_20489	1.02435	T47D	-0.075015
631	5-FU_CARBOPLATIN_HT144_19253	0.815556	HT144	-0.0752691
3519	DEXAMETHASONE_ETOPOSIDE_UWB1289_22141	4.56361	UWB1289	-0.0752992
1732	CYCLOPHOSPHAMIDE_MITOMYCINE_NCIH2122_20354	-4.56365	NCIH2122	-0.0753517
3636	CARBOPLATIN_DOXORUBICIN_HCT116_22258	2.24968	HCT116	-0.0761923
561	DEXAMETHASONE_METFORMIN_KPL1_19183	8.64104	KPL1	-0.0761927
3502	DEXAMETHASONE_METFORMIN_ZR751_22124	0.123628	ZR751	-0.0762827
1414	DEXAMETHASONE_GEMCITABINE_NCIH460_20036	3.57526	NCIH460	-0.076853
1062	SN-38_TOPOTECAN_NCIH1650_19684	4.72919	NCIH1650	-0.0768683
2590	DEXAMETHASONE_METFORMIN_NCIH1650_21212	4.72699	NCIH1650	-0.076993
847	5-FU_CARBOPLATIN_A427_19469	3.80967	A427	-0.0770505
1225	CYCLOPHOSPHAMIDE_SN-38_UACC62_19847	4.94543	UACC62	-0.0770781
970	TOPOTECAN_VINBLASTINE_HT144_19592	0.768023	HT144	-0.0771948
2021	CYCLOPHOSPHAMIDE_TOPOTECAN_SW837_20643	2.25481	SW837	-0.0776508
1951	5-FU_DEXAMETHASONE_SKOV3_20573	7.33916	SKOV3	-0.0779198
1794	CYCLOPHOSPHAMIDE_MITOMYCINE_HT29_20416	5.33802	HT29	-0.078438
1552	DEXAMETHASONE_METHOTREXATE_NCIH23_20174	-7.64537	NCIH23	-0.0784991
1428	5-FU_CYCLOPHOSPHAMIDE_ZR751_20050	0.0649736	ZR751	-0.0792779
3559	DOXORUBICIN_TOPOTECAN_RKO_22181	6.30469	RKO	-0.079333
3331	DEXAMETHASONE_VINBLASTINE_CAOV3_21953	6.93511	CAOV3	-0.0797464
2821	MITOMYCINE_SN-38_RPMI7951_21443	-0.363081	RPMI7951	-0.0797571
2434	CARBOPLATIN_DOXORUBICIN_MDAMB436_21056	6.21318	MDAMB436	-0.080318
2450	DEXAMETHASONE_TOPOTECAN_DLD1_21072	7.59001	DLD1	-0.0818362
2916	CARBOPLATIN_SN-38_NCIH23_21538	-7.76024	NCIH23	-0.0819108
3523	CYCLOPHOSPHAMIDE_VINBLASTINE_SKMES1_22145	2.61774	SKMES1	-0.0821401
662	DEXAMETHASONE_PACLITAXEL_OVCAR3_19284	3.22626	OVCAR3	-0.0823318
2758	GEMCITABINE_METFORMIN_ZR751_21380	0.0024953	ZR751	-0.0824684
1769	5-FU_CYCLOPHOSPHAMIDE_ES2_20391	3.4106	ES2	-0.0826635
2263	CYCLOPHOSPHAMIDE_PACLITAXEL_SKMEL30_20885	4.1847	SKMEL30	-0.0834976
249	GEMCITABINE_TOPOTECAN_NCIH23_18871	-7.82158	NCIH23	-0.0837326
1749	DOXORUBICIN_MITOMYCINE_VCAP_20371	7.4232	VCAP	-0.0839561
22	CARBOPLATIN_CYCLOPHOSPHAMIDE_HT144_18644	0.595673	HT144	-0.0841775
553	METFORMIN_PACLITAXEL_MSTO_19175	5.62641	MSTO	-0.0847659
1380	CARBOPLATIN_VINORELBINE_MDAMB436_20002	6.14487	MDAMB436	-0.0861096
1260	DEXAMETHASONE_METFORMIN_SKMES1_19882	2.50635	SKMES1	-0.0884374
156	CARBOPLATIN_METFORMIN_VCAP_18778	7.33782	VCAP	-0.0885483
2068	CARBOPLATIN_DOXORUBICIN_RKO_20690	6.15115	RKO	-0.0886186
825	MITOMYCINE_VINORELBINE_ES2_19447	3.31837	ES2	-0.0886945
1447	DEXAMETHASONE_GEMCITABINE_NCIH23_20069	-8.00026	NCIH23	-0.0890394
1100	CYCLOPHOSPHAMIDE_METHOTREXATE_ES2_19722	3.3055	ES2	-0.0895357
2036	CYCLOPHOSPHAMIDE_TOPOTECAN_LOVO_20658	6.70294	LOVO	-0.0896416
1409	CYCLOPHOSPHAMIDE_SN-38_A375_20031	7.97908	A375	-0.0896577
3382	GEMCITABINE_VINORELBINE_SKMEL30_22004	4.04305	SKMEL30	-0.0901592
132	DEXAMETHASONE_VINORELBINE_DLD1_18754	7.48249	DLD1	-0.0901914
3664	TOPOTECAN_VINBLASTINE_SKMEL30_22286	4.03634	SKMEL30	-0.090475
2884	GEMCITABINE_TOPOTECAN_SKMEL30_21506	4.03461	SKMEL30	-0.0905564
177	5-FU_METFORMIN_HCT116_18799	2.01321	HCT116	-0.0906481
2630	DEXAMETHASONE_TOPOTECAN_NCIH460_21252	3.32067	NCIH460	-0.0907414
2658	DEXAMETHASONE_SN-38_SW620_21280	4.90729	SW620	-0.0910619
3007	DEXAMETHASONE_SN-38_DLD1_21629	7.47097	DLD1	-0.0910866
2294	MITOMYCINE_SN-38_MSTO_20916	5.40408	MSTO	-0.091425
1102	5-FU_MITOMYCINE_SW837_19724	1.88445	SW837	-0.0915064
3593	METFORMIN_TOPOTECAN_MSTO_22215	5.39142	MSTO	-0.0918044
67	CYCLOPHOSPHAMIDE_GEMCITABINE_ZR751_18689	-0.200725	ZR751	-0.092846
3149	TOPOTECAN_VINBLASTINE_VCAP_21771	7.24701	VCAP	-0.0934328
807	5-FU_METFORMIN_NCIH520_19429	1.608	NCIH520	-0.0936366
1678	DEXAMETHASONE_PACLITAXEL_SW620_20300	4.86892	SW620	-0.0936861
1336	GEMCITABINE_MITOMYCINE_HT29_19958	5.06044	HT29	-0.0939443
595	5-FU_GEMCITABINE_HT144_19217	0.35299	HT144	-0.0940097
2942	ETOPOSIDE_METFORMIN_A2780_21564	6.46838	A2780	-0.094052
2126	5-FU_MITOMYCINE_ES2_20748	3.22883	ES2	-0.0945496
1171	TOPOTECAN_VINBLASTINE_SW837_19793	1.76516	SW837	-0.095969
2582	MITOMYCINE_TOPOTECAN_NCIH2122_21204	-5.35757	NCIH2122	-0.0970163
2990	DOXORUBICIN_GEMCITABINE_HT144_21612	0.26405	HT144	-0.097613
846	DEXAMETHASONE_TOPOTECAN_A2780_19468	6.39723	A2780	-0.0977789
3571	ETOPOSIDE_MITOMYCINE_UWB1289_22193	4.03973	UWB1289	-0.0983956
1406	ETOPOSIDE_METFORMIN_SKMES1_20028	2.32794	SKMES1	-0.0985228
2822	CYCLOPHOSPHAMIDE_DOXORUBICIN_RKO_21444	5.98132	RKO	-0.0988897
96	ETOPOSIDE_GEMCITABINE_SKMEL30_18718	3.8322	SKMEL30	-0.100075
1408	METFORMIN_SN-38_SKOV3_20030	6.95108	SKOV3	-0.100956
3080	MITOMYCINE_VINBLASTINE_SW837_21702	1.6172	SW837	-0.101505
3269	METFORMIN_SN-38_VCAP_21891	7.09622	VCAP	-0.101544
2011	DEXAMETHASONE_TOPOTECAN_SW837_20633	1.5965	SW837	-0.102279
1866	5-FU_TOPOTECAN_HT144_20488	0.132791	HT144	-0.102931
2031	5-FU_VINORELBINE_SKMES1_20653	2.24922	SKMES1	-0.102973
543	GEMCITABINE_SN-38_SKMEL30_19165	3.76182	SKMEL30	-0.103385
2906	METFORMIN_VINORELBINE_SKMEL30_21528	3.74374	SKMEL30	-0.104235
2418	CYCLOPHOSPHAMIDE_DEXAMETHASONE_ZR751_21040	-0.43657	ZR751	-0.10489
559	DOXORUBICIN_ETOPOSIDE_SW620_19181	4.70488	SW620	-0.104904
134	DEXAMETHASONE_MITOMYCINE_VCAP_18756	7.01567	VCAP	-0.105877
1881	MITOMYCINE_PACLITAXEL_NCIH23_20503	-8.58648	NCIH23	-0.106451
2092	CARBOPLATIN_DOXORUBICIN_LOVO_20714	6.42647	LOVO	-0.106516
1569	METFORMIN_PACLITAXEL_PA1_20191	2.22176	PA1	-0.106581
95	DEXAMETHASONE_VINBLASTINE_ES2_18717	3.04205	ES2	-0.106764
1420	CARBOPLATIN_TOPOTECAN_LOVO_20042	6.40698	LOVO	-0.107706
733	ETOPOSIDE_VINORELBINE_SW620_19355	4.64984	SW620	-0.108669
1167	CYCLOPHOSPHAMIDE_SN-38_NCIH460_19789	2.98293	NCIH460	-0.109166
789	TOPOTECAN_VINBLASTINE_ZR751_19411	-0.528621	ZR751	-0.10959
3406	MITOMYCINE_PACLITAXEL_ZR751_22028	-0.532433	ZR751	-0.109785
871	SN-38_VINORELBINE_NCIH1650_19493	4.14943	NCIH1650	-0.109789
719	5-FU_ETOPOSIDE_HT144_19341	-0.04704	HT144	-0.110217
3484	VINBLASTINE_VINORELBINE_HT144_22106	-0.0485199	HT144	-0.110277
3342	CYCLOPHOSPHAMIDE_SN-38_PA1_21964	2.14665	PA1	-0.110746
1991	PACLITAXEL_TOPOTECAN_NCIH23_20613	-8.75534	NCIH23	-0.111466
1036	ETOPOSIDE_VINORELBINE_KPL1_19658	8.05171	KPL1	-0.111729
648	MITOMYCINE_SN-38_PA1_19270	2.12778	PA1	-0.111793
2555	DEXAMETHASONE_VINBLASTINE_A375_21177	7.48049	A375	-0.111864
1038	CYCLOPHOSPHAMIDE_DOXORUBICIN_VCAP_19660	6.90021	VCAP	-0.112087
206	GEMCITABINE_METFORMIN_ES2_18828	2.96036	ES2	-0.112106
2088	ETOPOSIDE_TOPOTECAN_SW837_20710	1.33069	SW837	-0.112223
2793	MITOMYCINE_VINORELBINE_OV90_21415	1.30468	OV90	-0.11227
498	CARBOPLATIN_TOPOTECAN_SW837_19120	1.32824	SW837	-0.112315
1877	CYCLOPHOSPHAMIDE_METFORMIN_NCIH520_20499	1.28641	NCIH520	-0.112344
1960	5-FU_METFORMIN_HT144_20582	-0.101745	HT144	-0.112433
336	GEMCITABINE_VINORELBINE_OV90_18958	1.29974	OV90	-0.112575
2604	5-FU_VINBLASTINE_NCIH2122_21226	-5.93513	NCIH2122	-0.112777
64	5-FU_ETOPOSIDE_DLD1_18686	7.18719	DLD1	-0.113139
284	5-FU_VINORELBINE_DLD1_18906	7.1822	DLD1	-0.113527
1876	METHOTREXATE_TOPOTECAN_HT144_20498	-0.131664	HT144	-0.113645
763	5-FU_TOPOTECAN_DLD1_19385	7.17792	DLD1	-0.113859
3008	CARBOPLATIN_MITOMYCINE_MSTO_21630	4.63759	MSTO	-0.114384
1595	ETOPOSIDE_METHOTREXATE_SKOV3_20217	6.71368	SKOV3	-0.115047
1717	ETOPOSIDE_TOPOTECAN_MDAMB436_20339	5.79858	MDAMB436	-0.115471
3335	PACLITAXEL_VINBLASTINE_DLD1_21957	7.15563	DLD1	-0.115592
2456	5-FU_SN-38_OCUBM_21078	4.95365	OCUBM	-0.11571
426	CYCLOPHOSPHAMIDE_DOXORUBICIN_T47D_19048	-0.399024	T47D	-0.115865
309	5-FU_GEMCITABINE_VCAP_18931	6.81785	VCAP	-0.116517
2240	5-FU_VINBLASTINE_T47D_20862	-0.43012	T47D	-0.116757
1685	5-FU_DEXAMETHASONE_RKO_20307	5.68536	RKO	-0.116789
1609	CYCLOPHOSPHAMIDE_METFORMIN_OVCAR3_20231	2.31771	OVCAR3	-0.116934
778	CARBOPLATIN_PACLITAXEL_LOVO_19400	6.25406	LOVO	-0.117039
956	5-FU_CYCLOPHOSPHAMIDE_OVCAR3_19578	2.30207	OVCAR3	-0.117529
912	CARBOPLATIN_ETOPOSIDE_NCIH23_19534	-8.96872	NCIH23	-0.117803
3445	5-FU_GEMCITABINE_NCIH23_22067	-8.97455	NCIH23	-0.117977
794	CYCLOPHOSPHAMIDE_METFORMIN_A2058_19416	5.41434	A2058	-0.118717
2664	5-FU_DOXORUBICIN_A427_21286	3.04596	A427	-0.119004
884	SN-38_TOPOTECAN_CAOV3_19506	5.83434	CAOV3	-0.119365
411	DOXORUBICIN_SN-38_NCIH2122_19033	-6.177	NCIH2122	-0.119377
2722	GEMCITABINE_METFORMIN_NCIH23_21344	-9.03098	NCIH23	-0.119653
1209	CYCLOPHOSPHAMIDE_MITOMYCINE_UACC62_19831	4.28018	UACC62	-0.120112
1686	SN-38_TOPOTECAN_UACC62_20308	4.27017	UACC62	-0.12076
1832	CYCLOPHOSPHAMIDE_METFORMIN_SKOV3_20454	6.6143	SKOV3	-0.120946
3477	5-FU_DEXAMETHASONE_T47D_22099	-0.618449	T47D	-0.122162
2238	CARBOPLATIN_DOXORUBICIN_HT29_20860	4.54889	HT29	-0.122521
171	CARBOPLATIN_METFORMIN_HT144_18793	-0.366149	HT144	-0.123145
630	METFORMIN_TOPOTECAN_SKOV3_19252	6.5757	SKOV3	-0.123237
1605	CARBOPLATIN_DOXORUBICIN_UACC62_20227	4.2313	UACC62	-0.123275
2471	METFORMIN_MITOMYCINE_VCAP_21093	6.68691	VCAP	-0.12356
718	PACLITAXEL_VINORELBINE_SW620_19340	4.42083	SW620	-0.124331
182	GEMCITABINE_PACLITAXEL_OV90_18804	1.1085	OV90	-0.124365
23	CYCLOPHOSPHAMIDE_TOPOTECAN_UACC62_18645	4.20517	UACC62	-0.124965
3228	CYCLOPHOSPHAMIDE_ETOPOSIDE_NCIH520_21850	1.0693	NCIH520	-0.124974
1374	5-FU_DOXORUBICIN_RKO_19996	5.53666	RKO	-0.125782
1040	DOXORUBICIN_GEMCITABINE_NCIH23_19662	-9.26488	NCIH23	-0.1266
988	CARBOPLATIN_GEMCITABINE_HT144_19610	-0.466813	HT144	-0.127224
3030	CARBOPLATIN_DEXAMETHASONE_SKMEL30_21652	3.24424	SKMEL30	-0.127726
3195	PACLITAXEL_TOPOTECAN_MSTO_21817	4.17964	MSTO	-0.128101
1588	CYCLOPHOSPHAMIDE_VINBLASTINE_SW837_20210	0.899226	SW837	-0.128364
2563	MITOMYCINE_TOPOTECAN_HCT116_21185	1.39253	HCT116	-0.128591
2209	CARBOPLATIN_VINBLASTINE_VCAP_20831	6.57785	VCAP	-0.129427
14	DOXORUBICIN_METFORMIN_NCIH2122_18636	-6.54798	NCIH2122	-0.1295
3032	CYCLOPHOSPHAMIDE_VINBLASTINE_ZR751_21654	-0.940197	ZR751	-0.130608
2839	CYCLOPHOSPHAMIDE_DEXAMETHASONE_OCUBM_21461	4.70906	OCUBM	-0.130717
2486	METFORMIN_MITOMYCINE_NCIH2122_21108	-6.59503	NCIH2122	-0.130784
3558	5-FU_VINORELBINE_HT144_22180	-0.582864	HT144	-0.131925
193	ETOPOSIDE_VINBLASTINE_LOVO_18815	6.00325	LOVO	-0.132347
293	METFORMIN_METHOTREXATE_NCIH23_18915	-9.46133	NCIH23	-0.132434
2532	CARBOPLATIN_CYCLOPHOSPHAMIDE_MDAMB436_21154	5.59792	MDAMB436	-0.132484
3097	MITOMYCINE_VINBLASTINE_HT144_21719	-0.599604	HT144	-0.132603
3177	PACLITAXEL_TOPOTECAN_ZR751_21799	-0.979433	ZR751	-0.132611
1781	CARBOPLATIN_CYCLOPHOSPHAMIDE_NCIH460_20403	2.54799	NCIH460	-0.132893
1554	DOXORUBICIN_MITOMYCINE_T47D_20176	-1.00008	T47D	-0.133114
2026	5-FU_CARBOPLATIN_HT29_20648	4.35878	HT29	-0.133141
3446	5-FU_DOXORUBICIN_UACC62_22068	4.06766	UACC62	-0.13386
945	CYCLOPHOSPHAMIDE_ETOPOSIDE_A2780_19567	5.70695	A2780	-0.133935
39	MITOMYCINE_VINORELBINE_KPL1_18661	7.67956	KPL1	-0.134169
334	CARBOPLATIN_TOPOTECAN_RKO_18956	5.3961	RKO	-0.134283
2697	METFORMIN_TOPOTECAN_KPL1_21319	7.67504	KPL1	-0.134442
1018	5-FU_ETOPOSIDE_PA1_19640	1.71749	PA1	-0.134544
222	5-FU_VINBLASTINE_OCUBM_18844	4.64652	OCUBM	-0.134554
59	ETOPOSIDE_VINBLASTINE_OCUBM_18681	4.64532	OCUBM	-0.134628
1542	5-FU_TOPOTECAN_SKMES1_20164	1.68436	SKMES1	-0.134905
749	GEMCITABINE_SN-38_NCIH23_19371	-9.54769	NCIH23	-0.134999
2466	5-FU_CARBOPLATIN_SKMES1_21088	1.68243	SKMES1	-0.135014
925	PACLITAXEL_SN-38_KPL1_19547	7.65519	KPL1	-0.135639
1358	ETOPOSIDE_TOPOTECAN_UACC62_19980	4.03801	UACC62	-0.135778
1440	METFORMIN_TOPOTECAN_ZR751_20062	-1.04678	ZR751	-0.13605
730	PACLITAXEL_SN-38_SW837_19352	0.693288	SW837	-0.136069
578	SN-38_VINORELBINE_NCIH23_19200	-9.59289	NCIH23	-0.136342
396	CARBOPLATIN_VINBLASTINE_NCIH2122_19018	-6.80787	NCIH2122	-0.136592
1219	CARBOPLATIN_VINORELBINE_RKO_19841	5.35564	RKO	-0.13673
799	DOXORUBICIN_ETOPOSIDE_UACC62_19421	4.0189	UACC62	-0.137014
838	5-FU_DEXAMETHASONE_UWB1289_19460	3.15649	UWB1289	-0.137336
1047	CARBOPLATIN_METFORMIN_A2780_19669	5.64057	A2780	-0.137412
2358	DEXAMETHASONE_METFORMIN_NCIH520_20980	0.855307	NCIH520	-0.137422
844	5-FU_CARBOPLATIN_A2780_19466	5.63845	A2780	-0.137523
3420	METFORMIN_VINBLASTINE_ES2_22042	2.55848	ES2	-0.138386
538	CYCLOPHOSPHAMIDE_SN-38_HT29_19160	4.25793	HT29	-0.138774
3513	ETOPOSIDE_SN-38_OV90_22135	0.873111	OV90	-0.138879
3256	METFORMIN_VINBLASTINE_T47D_21878	-1.24099	T47D	-0.140028
244	CARBOPLATIN_VINORELBINE_MSTO_18866	3.77797	MSTO	-0.140132
2055	DEXAMETHASONE_METFORMIN_CAOV3_20677	5.25713	CAOV3	-0.14014
1497	CYCLOPHOSPHAMIDE_PACLITAXEL_HT144_20119	-0.786717	HT144	-0.140184
686	PACLITAXEL_TOPOTECAN_LOVO_19308	5.86758	LOVO	-0.140628
2979	ETOPOSIDE_MITOMYCINE_NCIH520_21601	0.787488	NCIH520	-0.141368
1157	METFORMIN_TOPOTECAN_VCAP_19779	6.34799	VCAP	-0.14179
257	GEMCITABINE_VINORELBINE_NCIH2122_18879	-7.00453	NCIH2122	-0.141959
513	DEXAMETHASONE_DOXORUBICIN_LOVO_19135	5.83358	LOVO	-0.142703
2169	CARBOPLATIN_METFORMIN_OCUBM_20791	4.51159	OCUBM	-0.142833
575	TOPOTECAN_VINORELBINE_T47D_19197	-1.34389	T47D	-0.142981
1711	DOXORUBICIN_MITOMYCINE_NCIH2122_20333	-7.04512	NCIH2122	-0.143066
2432	TOPOTECAN_VINORELBINE_NCIH2122_21054	-7.08706	NCIH2122	-0.144211
3498	METFORMIN_SN-38_NCIH1650_22120	3.54131	NCIH1650	-0.14432
745	5-FU_METFORMIN_ES2_19367	2.46157	ES2	-0.144723
431	5-FU_CYCLOPHOSPHAMIDE_NCIH520_19053	0.725684	NCIH520	-0.144963
1415	CARBOPLATIN_GEMCITABINE_NCIH23_20037	-9.906	NCIH23	-0.145641
3004	METFORMIN_VINORELBINE_NCIH1650_21626	3.51572	NCIH1650	-0.145773
866	GEMCITABINE_MITOMYCINE_VCAP_19488	6.27212	VCAP	-0.145871
2410	ETOPOSIDE_VINBLASTINE_RKO_21032	5.20179	RKO	-0.146035
1341	CARBOPLATIN_ETOPOSIDE_VCAP_19963	6.26806	VCAP	-0.14609
855	PACLITAXEL_VINORELBINE_NCIH1650_19477	3.50649	NCIH1650	-0.146297
2510	TOPOTECAN_VINBLASTINE_DLD1_21132	6.7561	DLD1	-0.146639
3615	CARBOPLATIN_GEMCITABINE_MDAMB436_22237	5.42681	MDAMB436	-0.146992
774	5-FU_DEXAMETHASONE_SKMEL30_19396	2.83386	SKMEL30	-0.147025
312	GEMCITABINE_VINBLASTINE_ES2_18934	2.42061	ES2	-0.147402
3087	CARBOPLATIN_DOXORUBICIN_VCAP_21709	6.2321	VCAP	-0.148024
1356	CYCLOPHOSPHAMIDE_SN-38_MDAMB436_19978	5.41434	MDAMB436	-0.14805
2183	GEMCITABINE_MITOMYCINE_MDAMB436_20805	5.4117	MDAMB436	-0.148274
565	CYCLOPHOSPHAMIDE_DEXAMETHASONE_SKOV3_19187	6.14085	SKOV3	-0.149049
2863	CARBOPLATIN_TOPOTECAN_A427_21485	2.49638	A427	-0.149194
1897	GEMCITABINE_PACLITAXEL_SKMEL30_20519	2.78122	SKMEL30	-0.149501
2000	GEMCITABINE_MITOMYCINE_NCIH23_20622	-10.0537	NCIH23	-0.150027
247	GEMCITABINE_VINBLASTINE_NCIH2122_18869	-7.30144	NCIH2122	-0.150061
2992	VINBLASTINE_VINORELBINE_NCIH1650_21614	3.43945	NCIH1650	-0.150104
104	CYCLOPHOSPHAMIDE_ETOPOSIDE_KPL1_18726	7.41486	KPL1	-0.150131
3447	DEXAMETHASONE_ETOPOSIDE_SW837_22069	0.316888	SW837	-0.15015
2020	DEXAMETHASONE_MITOMYCINE_HT29_20642	4.04122	HT29	-0.15088
2524	CYCLOPHOSPHAMIDE_GEMCITABINE_SW837_21146	0.281179	SW837	-0.151486
1155	CYCLOPHOSPHAMIDE_ETOPOSIDE_OVCAR3_19777	1.40683	OVCAR3	-0.151624
603	5-FU_VINBLASTINE_HT144_19225	-1.09551	HT144	-0.152695
2224	CARBOPLATIN_TOPOTECAN_A2780_20846	5.34824	A2780	-0.152723
1610	CYCLOPHOSPHAMIDE_METFORMIN_PA1_20232	1.38777	PA1	-0.152828
1211	GEMCITABINE_SN-38_NCIH460_19833	2.17444	NCIH460	-0.153271
2191	ETOPOSIDE_GEMCITABINE_NCIH460_20813	2.16392	NCIH460	-0.153845
2110	DOXORUBICIN_TOPOTECAN_A2780_20732	5.32577	A2780	-0.153901
1200	5-FU_GEMCITABINE_UACC62_19822	3.74567	UACC62	-0.154689
500	MITOMYCINE_TOPOTECAN_SKMEL30_19122	2.67072	SKMEL30	-0.154697
2520	CARBOPLATIN_METFORMIN_SKMES1_21142	1.32138	SKMES1	-0.155425
2919	DOXORUBICIN_PACLITAXEL_T47D_21541	-1.78325	T47D	-0.15559
2653	METFORMIN_VINBLASTINE_NCIH2122_21275	-7.53031	NCIH2122	-0.156306
2262	CARBOPLATIN_CYCLOPHOSPHAMIDE_UACC62_20884	3.71789	UACC62	-0.156486
429	CYCLOPHOSPHAMIDE_ETOPOSIDE_T47D_19051	-1.8249	T47D	-0.156786
2047	CARBOPLATIN_CYCLOPHOSPHAMIDE_HT29_20669	3.93364	HT29	-0.15689
2318	CARBOPLATIN_VINBLASTINE_ES2_20940	2.27512	ES2	-0.156916
1460	5-FU_METFORMIN_UACC62_20082	3.7078	UACC62	-0.157138
598	CARBOPLATIN_MITOMYCINE_RPMI7951_19220	-1.59959	RPMI7951	-0.157205
2048	DOXORUBICIN_VINBLASTINE_T47D_20670	-1.84091	T47D	-0.157245
292	GEMCITABINE_METHOTREXATE_NCIH2122_18914	-7.56655	NCIH2122	-0.157295
1330	5-FU_SN-38_A375_19952	6.43227	A375	-0.15855
1568	DEXAMETHASONE_PACLITAXEL_HT29_20190	3.88901	HT29	-0.159383
1727	DOXORUBICIN_MITOMYCINE_RKO_20349	4.97876	RKO	-0.159523
1427	5-FU_VINORELBINE_NCIH23_20049	-10.3754	NCIH23	-0.159583
641	DOXORUBICIN_VINBLASTINE_NCIH23_19263	-10.3768	NCIH23	-0.159624
915	MITOMYCINE_VINORELBINE_A375_19537	6.40221	A375	-0.159888
2300	DOXORUBICIN_METHOTREXATE_NCIH23_20922	-10.3899	NCIH23	-0.160012
1740	DOXORUBICIN_TOPOTECAN_HT144_20362	-1.28148	HT144	-0.160229
2452	ETOPOSIDE_TOPOTECAN_SKMES1_21074	1.23576	SKMES1	-0.160265
2870	5-FU_TOPOTECAN_OV90_21492	0.517087	OV90	-0.160829
3422	CYCLOPHOSPHAMIDE_VINBLASTINE_NCIH460_22044	2.03128	NCIH460	-0.161081
133	DEXAMETHASONE_VINBLASTINE_PA1_18755	1.23564	PA1	-0.161264
2178	DOXORUBICIN_METHOTREXATE_NCIH2122_20800	-7.7183	NCIH2122	-0.161436
1027	5-FU_SN-38_UWB1289_19649	2.60984	UWB1289	-0.161437
813	CARBOPLATIN_MITOMYCINE_A2058_19435	4.49274	A2058	-0.161992
3102	CYCLOPHOSPHAMIDE_DOXORUBICIN_OCUBM_21724	4.19607	OCUBM	-0.162193
398	CARBOPLATIN_DEXAMETHASONE_OVCAR3_19020	1.12628	OVCAR3	-0.162309
2701	METHOTREXATE_VINBLASTINE_SKOV3_21323	5.90505	SKOV3	-0.163046
784	CARBOPLATIN_PACLITAXEL_ZR751_19406	-1.58082	ZR751	-0.163322
19	5-FU_PACLITAXEL_DLD1_18641	6.53774	DLD1	-0.163606
3561	DOXORUBICIN_VINORELBINE_SKMEL30_22183	2.47727	SKMEL30	-0.163795
701	DEXAMETHASONE_DOXORUBICIN_HT144_19323	-1.36957	HT144	-0.163798
3220	TOPOTECAN_VINORELBINE_LOVO_21842	5.47232	LOVO	-0.164753
2573	5-FU_DOXORUBICIN_OCUBM_21195	4.15399	OCUBM	-0.164774
932	DOXORUBICIN_MITOMYCINE_A2780_19554	5.11613	A2780	-0.164881
2791	CYCLOPHOSPHAMIDE_PACLITAXEL_HCT116_21413	0.798048	HCT116	-0.164933
3153	CYCLOPHOSPHAMIDE_METFORMIN_CAOV3_21775	4.54824	CAOV3	-0.165654
3164	DEXAMETHASONE_PACLITAXEL_KPL1_21786	7.15021	KPL1	-0.166089
1012	METHOTREXATE_PACLITAXEL_SKOV3_19634	5.85248	SKOV3	-0.166167
2437	METHOTREXATE_SN-38_NCIH23_21059	-10.6002	NCIH23	-0.16626
2795	DOXORUBICIN_METHOTREXATE_HT144_21417	-1.43946	HT144	-0.16663
2593	METFORMIN_SN-38_HCT116_21215	0.765307	HCT116	-0.166934
1369	METFORMIN_TOPOTECAN_RKO_19991	4.85196	RKO	-0.167192
2003	CYCLOPHOSPHAMIDE_DOXORUBICIN_HT144_20625	-1.4585	HT144	-0.167401
2530	MITOMYCINE_VINORELBINE_HT144_21152	-1.47436	HT144	-0.168044
2554	5-FU_PACLITAXEL_A375_21176	6.20339	A375	-0.168744
826	DOXORUBICIN_ETOPOSIDE_UWB1289_19448	2.44133	UWB1289	-0.168866
569	ETOPOSIDE_MITOMYCINE_HCT116_19191	0.722316	HCT116	-0.169562
517	GEMCITABINE_METHOTREXATE_SW837_19139	-0.202701	SW837	-0.169588
1739	CYCLOPHOSPHAMIDE_DOXORUBICIN_NCIH460_20361	1.87471	NCIH460	-0.169622
2327	5-FU_DEXAMETHASONE_NCIH1650_20949	3.07417	NCIH1650	-0.170845
155	DEXAMETHASONE_ETOPOSIDE_A2780_18777	4.97037	A2780	-0.172516
3185	CYCLOPHOSPHAMIDE_TOPOTECAN_RPMI7951_21807	-1.84445	RPMI7951	-0.172542
3466	5-FU_DEXAMETHASONE_SW837_22088	-0.28191	SW837	-0.172551
3094	CYCLOPHOSPHAMIDE_DEXAMETHASONE_SKMES1_21716	1.00923	SKMES1	-0.173071
3385	5-FU_DOXORUBICIN_A2058_22007	4.23753	A2058	-0.173975
455	5-FU_CYCLOPHOSPHAMIDE_A2780_19077	4.93082	A2780	-0.174587
2938	SN-38_TOPOTECAN_OV90_21560	0.293013	OV90	-0.174645
3179	5-FU_TOPOTECAN_SW837_21801	-0.355288	SW837	-0.175296
3056	DOXORUBICIN_MITOMYCINE_KPL1_21678	6.99087	KPL1	-0.175698
1500	DEXAMETHASONE_TOPOTECAN_MSTO_20122	2.59053	MSTO	-0.175699
1206	METHOTREXATE_TOPOTECAN_NCIH23_19828	-10.9209	NCIH23	-0.175784
862	5-FU_DEXAMETHASONE_HT29_19484	3.58684	HT29	-0.176263
203	DEXAMETHASONE_MITOMYCINE_OVCAR3_18825	0.743537	OVCAR3	-0.176885
1653	SN-38_VINORELBINE_UWB1289_20275	2.25748	UWB1289	-0.176971
62	CYCLOPHOSPHAMIDE_METFORMIN_HT29_18684	3.56617	HT29	-0.177417
2949	CARBOPLATIN_DEXAMETHASONE_SKMES1_21571	0.930336	SKMES1	-0.177531
362	CARBOPLATIN_METHOTREXATE_HT144_18984	-1.7254	HT144	-0.178214
1077	DOXORUBICIN_VINBLASTINE_ZR751_19699	-1.87918	ZR751	-0.178558
3455	GEMCITABINE_MITOMYCINE_A427_22077	1.96129	A427	-0.178588
688	CYCLOPHOSPHAMIDE_PACLITAXEL_MDAMB436_19310	5.05206	MDAMB436	-0.178766
1827	CARBOPLATIN_DEXAMETHASONE_HCT116_20449	0.563289	HCT116	-0.179284
3199	PACLITAXEL_VINORELBINE_LOVO_21821	5.22524	LOVO	-0.179833
2926	METFORMIN_VINBLASTINE_KPL1_21548	6.91275	KPL1	-0.180408
3270	GEMCITABINE_TOPOTECAN_UACC62_21892	3.34349	UACC62	-0.180706
1641	GEMCITABINE_MITOMYCINE_UACC62_20263	3.33852	UACC62	-0.181027
53	DOXORUBICIN_ETOPOSIDE_A2780_18675	4.80092	A2780	-0.181391
2489	MITOMYCINE_SN-38_UWB1289_21111	2.1529	UWB1289	-0.181582
1013	CYCLOPHOSPHAMIDE_ETOPOSIDE_UWB1289_19635	2.15278	UWB1289	-0.181587
3090	5-FU_ETOPOSIDE_NCIH23_21712	-11.1388	NCIH23	-0.182257
788	CYCLOPHOSPHAMIDE_METHOTREXATE_HT144_19410	-1.83541	HT144	-0.182671
1104	ETOPOSIDE_MITOMYCINE_VCAP_19726	5.58678	VCAP	-0.182735
106	METFORMIN_VINBLASTINE_OCUBM_18728	3.85628	OCUBM	-0.183041
1661	CYCLOPHOSPHAMIDE_METFORMIN_A2780_20283	4.7648	A2780	-0.183283
2013	METFORMIN_SN-38_SW620_20635	3.55774	SW620	-0.183356
1372	CARBOPLATIN_MITOMYCINE_KPL1_19994	6.84866	KPL1	-0.184273
3250	PACLITAXEL_VINORELBINE_DLD1_21872	6.2665	DLD1	-0.184684
2929	TOPOTECAN_VINBLASTINE_NCIH23_21551	-11.2216	NCIH23	-0.184716
1370	CARBOPLATIN_VINORELBINE_HCT116_19992	0.470116	HCT116	-0.18498
2844	5-FU_PACLITAXEL_RPMI7951_21466	-2.05742	RPMI7951	-0.185882
123	CYCLOPHOSPHAMIDE_DEXAMETHASONE_KPL1_18745	6.82178	KPL1	-0.185894
4	SN-38_VINORELBINE_DLD1_18626	6.25003	DLD1	-0.185964
2801	CARBOPLATIN_ETOPOSIDE_UWB1289_21423	2.0531	UWB1289	-0.185982
601	DOXORUBICIN_PACLITAXEL_SKMEL30_19223	2.00051	SKMEL30	-0.186216
593	DOXORUBICIN_VINBLASTINE_SW837_19215	-0.65451	SW837	-0.186491
2957	ETOPOSIDE_METHOTREXATE_A427_21579	1.81339	A427	-0.186713
734	ETOPOSIDE_VINORELBINE_A375_19356	5.76813	A375	-0.188129
2966	MITOMYCINE_SN-38_A2780_21588	4.67136	A2780	-0.188178
1217	DOXORUBICIN_MITOMYCINE_RPMI7951_19839	-2.0948	RPMI7951	-0.188223
2104	ETOPOSIDE_VINBLASTINE_SW837_20726	-0.70328	SW837	-0.188315
1502	5-FU_ETOPOSIDE_SW620_20124	3.4824	SW620	-0.188509
2441	5-FU_DOXORUBICIN_RPMI7951_21063	-2.09939	RPMI7951	-0.188511
2960	CARBOPLATIN_ETOPOSIDE_SKMES1_21582	0.733512	SKMES1	-0.188658
646	CARBOPLATIN_DOXORUBICIN_HT144_19268	-1.98526	HT144	-0.188743
2525	5-FU_TOPOTECAN_NCIH1650_21147	2.75064	NCIH1650	-0.189217
1642	5-FU_DOXORUBICIN_HT29_20264	3.35363	HT29	-0.18929
3548	5-FU_METFORMIN_UWB1289_22170	1.97541	UWB1289	-0.189407
3027	MITOMYCINE_PACLITAXEL_OV90_21649	0.0453378	OV90	-0.189915
1650	METFORMIN_MITOMYCINE_HT29_20272	3.33383	HT29	-0.190397
202	CARBOPLATIN_SN-38_RPMI7951_18824	-2.13109	RPMI7951	-0.190496
3324	METFORMIN_SN-38_UWB1289_21946	1.94099	UWB1289	-0.190925
546	MITOMYCINE_VINORELBINE_UWB1289_19168	1.93697	UWB1289	-0.191102
2814	ETOPOSIDE_METFORMIN_HT144_21436	-2.04995	HT144	-0.191363
627	GEMCITABINE_PACLITAXEL_ZR751_19249	-2.13192	ZR751	-0.191464
1566	GEMCITABINE_METHOTREXATE_HT144_20188	-2.09839	HT144	-0.193326
3036	CYCLOPHOSPHAMIDE_SN-38_ZR751_21658	-2.17068	ZR751	-0.193444
2714	DOXORUBICIN_TOPOTECAN_OV90_21336	-0.0155105	OV90	-0.193667
2409	GEMCITABINE_MITOMYCINE_OCUBM_21031	3.68246	OCUBM	-0.193706
588	CYCLOPHOSPHAMIDE_METFORMIN_HT144_19210	-2.11145	HT144	-0.193855
3123	MITOMYCINE_TOPOTECAN_MSTO_21745	1.97349	MSTO	-0.194181
3095	5-FU_DOXORUBICIN_ES2_21717	1.70297	ES2	-0.194331
2637	GEMCITABINE_PACLITAXEL_NCIH23_21259	-11.5563	NCIH23	-0.194656
2734	DEXAMETHASONE_METHOTREXATE_OCUBM_21356	3.65984	OCUBM	-0.195094
2928	MITOMYCINE_TOPOTECAN_RPMI7951_21550	-2.20462	RPMI7951	-0.195102
2962	ETOPOSIDE_METFORMIN_A2058_21584	3.78662	A2058	-0.195148
1319	DEXAMETHASONE_DOXORUBICIN_UWB1289_19941	1.84308	UWB1289	-0.195241
1229	CYCLOPHOSPHAMIDE_GEMCITABINE_HT144_19851	-2.16234	HT144	-0.195917
3035	MITOMYCINE_SN-38_A2058_21657	3.76552	A2058	-0.196139
8	DEXAMETHASONE_GEMCITABINE_T47D_18630	-3.20142	T47D	-0.196291
1280	DEXAMETHASONE_TOPOTECAN_ES2_19902	1.67023	ES2	-0.196472
950	CARBOPLATIN_MITOMYCINE_A375_19572	5.58013	A375	-0.196502
1203	GEMCITABINE_MITOMYCINE_HT144_19825	-2.18813	HT144	-0.196962
1321	CYCLOPHOSPHAMIDE_SN-38_A427_19943	1.61509	A427	-0.197607
3077	METFORMIN_PACLITAXEL_T47D_21699	-3.26859	T47D	-0.198218
1604	ETOPOSIDE_VINORELBINE_SKOV3_20226	5.30325	SKOV3	-0.198767
3073	DEXAMETHASONE_GEMCITABINE_KPL1_21695	6.5853	KPL1	-0.200153
560	DEXAMETHASONE_METHOTREXATE_OV90_19182	-0.125239	OV90	-0.200432
1537	METFORMIN_VINORELBINE_MSTO_20159	1.75877	MSTO	-0.200612
1178	5-FU_DEXAMETHASONE_HT144_19800	-2.28533	HT144	-0.2009
2892	5-FU_VINORELBINE_MDAMB436_21514	4.78461	MDAMB436	-0.201442
1744	GEMCITABINE_VINBLASTINE_NCIH23_20366	-11.8003	NCIH23	-0.201903
2289	CYCLOPHOSPHAMIDE_TOPOTECAN_A2780_20911	4.40437	A2780	-0.202162
1798	PACLITAXEL_SN-38_NCIH520_20420	-0.280863	NCIH520	-0.203516
2197	SN-38_TOPOTECAN_A2780_20819	4.37851	A2780	-0.203517
2478	GEMCITABINE_VINORELBINE_NCIH23_21100	-11.8596	NCIH23	-0.203665
2331	5-FU_VINBLASTINE_NCIH23_20953	-11.8836	NCIH23	-0.204376
10	PACLITAXEL_TOPOTECAN_NCIH2122_18632	-9.32584	NCIH2122	-0.205302
3168	DOXORUBICIN_MITOMYCINE_MSTO_21790	1.5879	MSTO	-0.205731
141	PACLITAXEL_TOPOTECAN_HT144_18763	-2.40834	HT144	-0.205884
2620	CYCLOPHOSPHAMIDE_VINORELBINE_SKOV3_21242	5.17672	SKOV3	-0.206278
2098	CARBOPLATIN_METFORMIN_SKMEL30_20720	1.56417	SKMEL30	-0.206737
3419	5-FU_CYCLOPHOSPHAMIDE_A375_22041	5.34658	A375	-0.206904
3002	METFORMIN_PACLITAXEL_SW620_21624	3.20784	SW620	-0.207286
1353	5-FU_METHOTREXATE_NCIH23_19975	-11.9836	NCIH23	-0.207348
3584	5-FU_METFORMIN_RKO_22206	4.1835	RKO	-0.20762
3411	DOXORUBICIN_SN-38_UWB1289_22033	1.56044	UWB1289	-0.207702
3020	TOPOTECAN_VINORELBINE_SW837_21642	-1.23648	SW837	-0.208262
3449	DEXAMETHASONE_METFORMIN_HCT116_22071	0.0874417	HCT116	-0.208373
1477	GEMCITABINE_MITOMYCINE_LOVO_20099	4.7499	LOVO	-0.208846
379	CARBOPLATIN_ETOPOSIDE_SW620_19001	3.18418	SW620	-0.208904
2824	PACLITAXEL_TOPOTECAN_NCIH1650_21446	2.38383	NCIH1650	-0.210045
2385	PACLITAXEL_TOPOTECAN_CAOV3_21007	3.29403	CAOV3	-0.210795
2156	5-FU_ETOPOSIDE_NCIH1650_20778	2.35529	NCIH1650	-0.211666
2571	METFORMIN_PACLITAXEL_RPMI7951_21193	-2.47249	RPMI7951	-0.21188
1516	DOXORUBICIN_MITOMYCINE_HCT116_20138	0.0284992	HCT116	-0.211976
3181	5-FU_MITOMYCINE_ZR751_21803	-2.5346	ZR751	-0.212028
880	GEMCITABINE_PACLITAXEL_NCIH2122_19502	-9.58054	NCIH2122	-0.212253
1255	SN-38_TOPOTECAN_SW837_19877	-1.34557	SW837	-0.212344
3222	METFORMIN_PACLITAXEL_DLD1_21844	5.90966	DLD1	-0.212414
689	GEMCITABINE_SN-38_T47D_19311	-3.76809	T47D	-0.212554
1392	5-FU_VINBLASTINE_RKO_20014	4.09884	RKO	-0.21274
1073	ETOPOSIDE_METFORMIN_VCAP_19695	5.02504	VCAP	-0.21295
1923	CYCLOPHOSPHAMIDE_DEXAMETHASONE_NCIH520_20545	-0.447464	NCIH520	-0.213207
2342	SN-38_VINORELBINE_RPMI7951_20964	-2.49675	RPMI7951	-0.213399
471	ETOPOSIDE_PACLITAXEL_VCAP_19093	5.01532	VCAP	-0.213473
678	DEXAMETHASONE_METFORMIN_HT29_19300	2.92027	HT29	-0.213499
2744	METFORMIN_MITOMYCINE_SW620_21366	3.11105	SW620	-0.213905
2498	ETOPOSIDE_METFORMIN_NCIH1650_21120	2.31478	NCIH1650	-0.213966
430	5-FU_METFORMIN_MDAMB436_19052	4.63215	MDAMB436	-0.214369
882	CYCLOPHOSPHAMIDE_METHOTREXATE_OCUBM_19504	3.34216	OCUBM	-0.214586
1190	METFORMIN_TOPOTECAN_HT144_19812	-2.62314	HT144	-0.214586
2918	GEMCITABINE_SN-38_KPL1_21540	6.3447	KPL1	-0.214661
2312	5-FU_TOPOTECAN_KPL1_20934	6.3221	KPL1	-0.216024
2865	5-FU_DOXORUBICIN_PA1_21487	0.243592	PA1	-0.216277
2597	ETOPOSIDE_VINBLASTINE_A2058_21219	3.32379	A2058	-0.21688
766	ETOPOSIDE_METFORMIN_RPMI7951_19388	-2.55583	RPMI7951	-0.217099
2250	DOXORUBICIN_TOPOTECAN_RPMI7951_20872	-2.56826	RPMI7951	-0.217878
1270	5-FU_SN-38_HT29_19892	2.83182	HT29	-0.21844
3375	DOXORUBICIN_METHOTREXATE_T47D_21997	-3.97439	T47D	-0.218474
1836	CARBOPLATIN_GEMCITABINE_SKMEL30_20458	1.31087	SKMEL30	-0.218649
652	5-FU_DEXAMETHASONE_VCAP_19274	4.91311	VCAP	-0.218971
2485	CYCLOPHOSPHAMIDE_SN-38_KPL1_21107	6.2687	KPL1	-0.219244
611	CARBOPLATIN_SN-38_SKMES1_19233	0.191662	SKMES1	-0.219289
2384	DEXAMETHASONE_TOPOTECAN_UACC62_21006	2.74313	UACC62	-0.219542
3520	5-FU_MITOMYCINE_PA1_22142	0.184319	PA1	-0.219564
3585	ETOPOSIDE_TOPOTECAN_OV90_22207	-0.43983	OV90	-0.219828
1523	5-FU_VINBLASTINE_A427_20145	1.205	A427	-0.220134
2794	DOXORUBICIN_TOPOTECAN_CAOV3_21416	3.02744	CAOV3	-0.220391
1817	CYCLOPHOSPHAMIDE_METFORMIN_A427_20439	1.19895	A427	-0.220466
3124	ETOPOSIDE_GEMCITABINE_T47D_21746	-4.04397	T47D	-0.220471
2095	SN-38_TOPOTECAN_A2058_20717	3.2473	A2058	-0.220472
549	CARBOPLATIN_DOXORUBICIN_NCIH460_19171	0.931982	NCIH460	-0.22105
1917	METFORMIN_VINBLASTINE_HT144_20539	-2.80678	HT144	-0.222026
2507	CYCLOPHOSPHAMIDE_GEMCITABINE_OCUBM_21129	3.21927	OCUBM	-0.222126
2349	METFORMIN_MITOMYCINE_LOVO_20971	4.51924	LOVO	-0.222924
781	METHOTREXATE_TOPOTECAN_SW837_19403	-1.62855	SW837	-0.22293
1900	5-FU_METFORMIN_SKMEL30_20522	1.21826	SKMEL30	-0.223004
2774	METHOTREXATE_SN-38_RPMI7951_21396	-2.652	RPMI7951	-0.223123
3533	5-FU_MITOMYCINE_OCUBM_22155	3.20187	OCUBM	-0.223193
1956	METFORMIN_METHOTREXATE_A427_20578	1.14706	A427	-0.223317
865	CYCLOPHOSPHAMIDE_MITOMYCINE_RPMI7951_19487	-2.65735	RPMI7951	-0.223458
347	CARBOPLATIN_GEMCITABINE_UACC62_18969	2.67502	UACC62	-0.223948
2662	DEXAMETHASONE_DOXORUBICIN_SKMES1_21284	0.107932	SKMES1	-0.224023
273	METFORMIN_SN-38_NCIH520_18895	-0.634505	NCIH520	-0.224088
3226	CARBOPLATIN_PACLITAXEL_SW620_21848	2.96052	SW620	-0.2242
793	CYCLOPHOSPHAMIDE_DEXAMETHASONE_HCT116_19415	-0.187186	HCT116	-0.225161
128	DOXORUBICIN_SN-38_SW837_18750	-1.69414	SW837	-0.225384
952	METHOTREXATE_TOPOTECAN_A427_19574	1.10863	A427	-0.225428
2255	DOXORUBICIN_SN-38_HT29_20877	2.70428	HT29	-0.225564
1673	5-FU_MITOMYCINE_OVCAR3_20295	-0.537521	OVCAR3	-0.225674
287	5-FU_DEXAMETHASONE_NCIH460_18909	0.832357	NCIH460	-0.226485
234	5-FU_CARBOPLATIN_ZR751_18856	-2.82386	ZR751	-0.226799
2995	DOXORUBICIN_PACLITAXEL_LOVO_21617	4.45051	LOVO	-0.227119
2054	GEMCITABINE_METFORMIN_T47D_20676	-4.289	T47D	-0.227503
45	CARBOPLATIN_METHOTREXATE_NCIH23_18667	-12.6995	NCIH23	-0.228609
3272	ETOPOSIDE_GEMCITABINE_NCIH23_21894	-12.714	NCIH23	-0.22904
1931	DEXAMETHASONE_GEMCITABINE_NCIH520_20553	-0.724297	NCIH520	-0.229311
1656	METFORMIN_METHOTREXATE_RPMI7951_20278	-2.76955	RPMI7951	-0.230486
3621	MITOMYCINE_TOPOTECAN_CAOV3_22243	2.73604	CAOV3	-0.230879
2982	METFORMIN_SN-38_A2780_21604	3.85587	A2780	-0.230892
913	CYCLOPHOSPHAMIDE_SN-38_A2058_19535	3.02132	A2058	-0.231083
262	5-FU_SN-38_SW620_18884	2.8513	SW620	-0.231669
1095	5-FU_GEMCITABINE_T47D_19717	-4.43509	T47D	-0.231696
669	GEMCITABINE_SN-38_MDAMB436_19291	4.42573	MDAMB436	-0.231871
344	DOXORUBICIN_METFORMIN_SW620_18966	2.84542	SW620	-0.232072
463	METFORMIN_TOPOTECAN_NCIH1650_19085	1.99228	NCIH1650	-0.232278
1718	DOXORUBICIN_GEMCITABINE_T47D_20340	-4.47	T47D	-0.232698
407	CARBOPLATIN_TOPOTECAN_HT144_19029	-3.07283	HT144	-0.232805
3093	CARBOPLATIN_DOXORUBICIN_T47D_21715	-4.47525	T47D	-0.232848
2202	DEXAMETHASONE_DOXORUBICIN_OCUBM_20824	3.04376	OCUBM	-0.232895
3347	DEXAMETHASONE_PACLITAXEL_NCIH2122_21969	-10.3448	NCIH2122	-0.233108
2107	CARBOPLATIN_DEXAMETHASONE_HT29_20729	2.55914	HT29	-0.233672
728	DOXORUBICIN_SN-38_HCT116_19350	-0.32741	HCT116	-0.233734
2223	METHOTREXATE_PACLITAXEL_ES2_20845	1.09534	ES2	-0.234066
1034	METFORMIN_VINBLASTINE_VCAP_19656	4.63184	VCAP	-0.2341
687	GEMCITABINE_METFORMIN_OV90_19309	-0.679028	OV90	-0.234576
2484	5-FU_DOXORUBICIN_SW837_21106	-1.94998	SW837	-0.234955
3210	PACLITAXEL_SN-38_A427_21832	0.932137	A427	-0.235124
355	DEXAMETHASONE_METHOTREXATE_UACC62_18977	2.501	UACC62	-0.235205
2124	DOXORUBICIN_METFORMIN_HT144_20746	-3.14024	HT144	-0.235536
493	DEXAMETHASONE_GEMCITABINE_MDAMB436_19115	4.3798	MDAMB436	-0.235765
3521	5-FU_DEXAMETHASONE_A375_22143	4.67097	A375	-0.236994
1947	CARBOPLATIN_DEXAMETHASONE_HT144_20569	-3.18111	HT144	-0.237192
2785	DEXAMETHASONE_METFORMIN_UWB1289_21407	0.875878	UWB1289	-0.237883
37	CARBOPLATIN_SN-38_HT29_18659	2.48216	HT29	-0.237972
2752	CYCLOPHOSPHAMIDE_MITOMYCINE_HCT116_21374	-0.404715	HCT116	-0.238459
2901	CYCLOPHOSPHAMIDE_SN-38_SKOV3_21523	4.62846	SKOV3	-0.238822
2834	ETOPOSIDE_TOPOTECAN_OVCAR3_21456	-0.884436	OVCAR3	-0.238886
2717	CYCLOPHOSPHAMIDE_TOPOTECAN_NCIH460_21339	0.59566	NCIH460	-0.239397
332	DOXORUBICIN_MITOMYCINE_OCUBM_18954	2.93661	OCUBM	-0.239469
1842	MITOMYCINE_SN-38_HCT116_20464	-0.422981	HCT116	-0.239576
369	DEXAMETHASONE_VINORELBINE_SW837_18991	-2.08132	SW837	-0.239869
1976	DEXAMETHASONE_MITOMYCINE_A375_20598	4.59798	A375	-0.240245
1774	MITOMYCINE_SN-38_ZR751_20396	-3.08865	ZR751	-0.24032
3092	SN-38_VINORELBINE_SKOV3_21714	4.60125	SKOV3	-0.240437
643	5-FU_METHOTREXATE_HT144_19265	-3.26439	HT144	-0.240566
3028	CARBOPLATIN_VINBLASTINE_SKMEL30_21650	0.835399	SKMEL30	-0.241009
867	CARBOPLATIN_DOXORUBICIN_CAOV3_19489	2.44834	CAOV3	-0.241233
365	DEXAMETHASONE_PACLITAXEL_MSTO_18987	0.392224	MSTO	-0.241544
2638	DEXAMETHASONE_PACLITAXEL_UACC62_21260	2.3999	UACC62	-0.241745
3051	MITOMYCINE_PACLITAXEL_A375_21673	4.56286	A375	-0.24181
2177	DEXAMETHASONE_METFORMIN_DLD1_20799	5.5271	DLD1	-0.242142
3297	MITOMYCINE_VINBLASTINE_NCIH23_21919	-13.1584	NCIH23	-0.242241
423	DOXORUBICIN_MITOMYCINE_UACC62_19045	2.39033	UACC62	-0.242364
2411	TOPOTECAN_VINBLASTINE_LOVO_21033	4.20059	LOVO	-0.242374
1927	PACLITAXEL_TOPOTECAN_A2780_20549	3.63385	A2780	-0.242521
1965	5-FU_METFORMIN_SW620_20587	2.6891	SW620	-0.242762
3655	CARBOPLATIN_MITOMYCINE_OCUBM_22277	2.87531	OCUBM	-0.24323
2427	5-FU_CARBOPLATIN_RPMI7951_21049	-2.97471	RPMI7951	-0.243336
1052	DOXORUBICIN_METFORMIN_ZR751_19674	-3.15723	ZR751	-0.243822
1210	DEXAMETHASONE_METHOTREXATE_SW837_19832	-2.188	SW837	-0.243859
2713	5-FU_CARBOPLATIN_NCIH520_21335	-0.984488	NCIH520	-0.244447
3437	ETOPOSIDE_METFORMIN_NCIH520_22059	-0.994963	NCIH520	-0.245056
191	DOXORUBICIN_VINORELBINE_NCIH23_18813	-13.2593	NCIH23	-0.245236
2644	CARBOPLATIN_TOPOTECAN_UACC62_21266	2.34017	UACC62	-0.245609
1813	GEMCITABINE_MITOMYCINE_A2780_20435	3.57008	A2780	-0.245861
2261	GEMCITABINE_VINORELBINE_MDAMB436_20883	4.25025	MDAMB436	-0.24675
189	CYCLOPHOSPHAMIDE_VINBLASTINE_OV90_18811	-0.882267	OV90	-0.247107
3023	GEMCITABINE_VINORELBINE_SW620_21645	2.6249	SW620	-0.247153
663	CARBOPLATIN_TOPOTECAN_RPMI7951_19285	-3.03983	RPMI7951	-0.247415
1037	ETOPOSIDE_METFORMIN_ZR751_19659	-3.23002	ZR751	-0.247539
2970	DEXAMETHASONE_PACLITAXEL_OV90_21592	-0.8919	OV90	-0.247701
2093	DOXORUBICIN_MITOMYCINE_CAOV3_20715	2.26376	CAOV3	-0.247877
3627	MITOMYCINE_SN-38_ES2_22249	0.882881	ES2	-0.247959
1334	MITOMYCINE_VINBLASTINE_VCAP_19956	4.36993	VCAP	-0.248188
2748	CARBOPLATIN_MITOMYCINE_NCIH2122_21370	-10.9097	NCIH2122	-0.248522
3588	CARBOPLATIN_SN-38_OVCAR3_22210	-1.14178	OVCAR3	-0.248687
2914	CYCLOPHOSPHAMIDE_DOXORUBICIN_SKMEL30_21536	0.670945	SKMEL30	-0.248743
3348	5-FU_VINBLASTINE_MDAMB436_21970	4.22613	MDAMB436	-0.248795
2277	GEMCITABINE_SN-38_VCAP_20899	4.35611	VCAP	-0.248931
1808	CYCLOPHOSPHAMIDE_ETOPOSIDE_SW837_20430	-2.32422	SW837	-0.248956
2503	CYCLOPHOSPHAMIDE_METFORMIN_SKMEL30_21125	0.656073	SKMEL30	-0.249442
75	DEXAMETHASONE_METHOTREXATE_CAOV3_18697	2.21728	CAOV3	-0.249549
3668	SN-38_TOPOTECAN_UWB1289_22290	0.610871	UWB1289	-0.249567
2780	DEXAMETHASONE_METHOTREXATE_ES2_21402	0.854929	ES2	-0.249787
2236	5-FU_MITOMYCINE_HT144_20858	-3.49714	HT144	-0.249996
2553	DEXAMETHASONE_ETOPOSIDE_A375_21175	4.3756	A375	-0.25015
711	CYCLOPHOSPHAMIDE_SN-38_CAOV3_19333	2.18332	CAOV3	-0.250772
2565	DEXAMETHASONE_GEMCITABINE_OV90_21187	-0.942925	OV90	-0.250847
1183	CYCLOPHOSPHAMIDE_SN-38_T47D_19805	-5.10843	T47D	-0.25102
2515	MITOMYCINE_SN-38_OCUBM_21137	2.74122	OCUBM	-0.251457
723	DEXAMETHASONE_ETOPOSIDE_OV90_19345	-0.95492	OV90	-0.251586
2487	ETOPOSIDE_TOPOTECAN_RPMI7951_21109	-3.11251	RPMI7951	-0.251967
1831	CYCLOPHOSPHAMIDE_TOPOTECAN_HT144_20453	-3.54686	HT144	-0.25201
358	5-FU_METFORMIN_A2780_18980	3.44341	A2780	-0.252496
3117	CYCLOPHOSPHAMIDE_DEXAMETHASONE_SW837_21739	-2.44624	SW837	-0.25352
2946	ETOPOSIDE_METHOTREXATE_OV90_21568	-0.991519	OV90	-0.253843
2766	CYCLOPHOSPHAMIDE_ETOPOSIDE_A2058_21388	2.53296	A2058	-0.254015
2188	5-FU_DEXAMETHASONE_SW620_20810	2.52122	SW620	-0.254243
2804	ETOPOSIDE_METFORMIN_UACC62_21426	2.20647	UACC62	-0.254257
2516	CYCLOPHOSPHAMIDE_SN-38_A2780_21138	3.40622	A2780	-0.254444
3648	DOXORUBICIN_ETOPOSIDE_NCIH23_22270	-13.5709	NCIH23	-0.25449
1115	CYCLOPHOSPHAMIDE_GEMCITABINE_VCAP_19737	4.24445	VCAP	-0.254938
149	5-FU_VINORELBINE_NCIH2122_18771	-11.1639	NCIH2122	-0.255461
1249	METHOTREXATE_VINBLASTINE_ES2_19871	0.76088	ES2	-0.255938
1864	CARBOPLATIN_VINORELBINE_KPL1_20486	5.6442	KPL1	-0.256902
1616	DEXAMETHASONE_ETOPOSIDE_HT144_20238	-3.66878	HT144	-0.25695
252	5-FU_METFORMIN_OCUBM_18874	2.64636	OCUBM	-0.257278
342	CYCLOPHOSPHAMIDE_TOPOTECAN_CAOV3_18964	1.99719	CAOV3	-0.257471
2905	CYCLOPHOSPHAMIDE_DEXAMETHASONE_NCIH1650_21527	1.54265	NCIH1650	-0.25781
2523	DEXAMETHASONE_SN-38_HT29_21145	2.1174	HT29	-0.258349
797	TOPOTECAN_VINBLASTINE_MSTO_19419	-0.175877	MSTO	-0.258561
2336	CYCLOPHOSPHAMIDE_METHOTREXATE_SW837_20958	-2.58474	SW837	-0.258702
2132	GEMCITABINE_TOPOTECAN_T47D_20754	-5.40249	T47D	-0.259459
2682	5-FU_TOPOTECAN_SKMEL30_21304	0.441546	SKMEL30	-0.259531
1939	DEXAMETHASONE_MITOMYCINE_SKMES1_20561	-0.523025	SKMES1	-0.259691
2619	CYCLOPHOSPHAMIDE_MITOMYCINE_A2780_21241	3.29686	A2780	-0.260172
2072	5-FU_VINORELBINE_RKO_20694	3.31015	RKO	-0.260439
942	ETOPOSIDE_METHOTREXATE_SW837_19564	-2.63189	SW837	-0.260466
2306	5-FU_DOXORUBICIN_SW620_20928	2.4247	SW620	-0.260844
3106	METFORMIN_VINORELBINE_A375_21728	4.12154	A375	-0.261465
821	GEMCITABINE_VINORELBINE_NCIH460_19443	0.189436	NCIH460	-0.261558
3518	CARBOPLATIN_CYCLOPHOSPHAMIDE_A2058_22140	2.36234	A2058	-0.262026
394	ETOPOSIDE_PACLITAXEL_A2780_19016	3.2564	A2780	-0.262291
590	CARBOPLATIN_CYCLOPHOSPHAMIDE_SKMES1_19212	-0.572852	SKMES1	-0.262508
3544	TOPOTECAN_VINORELBINE_MDAMB436_22166	4.05203	MDAMB436	-0.263556
1228	MITOMYCINE_SN-38_NCIH520_19850	-1.31696	NCIH520	-0.263787
692	CARBOPLATIN_DOXORUBICIN_SKMEL30_19314	0.343386	SKMEL30	-0.264148
1557	5-FU_CARBOPLATIN_PA1_20179	-0.622946	PA1	-0.26433
547	DOXORUBICIN_VINORELBINE_ZR751_19169	-3.56636	ZR751	-0.264715
1494	TOPOTECAN_VINORELBINE_DLD1_20116	5.23357	DLD1	-0.264952
330	5-FU_DOXORUBICIN_NCIH520_18952	-1.33722	NCIH520	-0.264966
572	CARBOPLATIN_VINBLASTINE_HCT116_19194	-0.840966	HCT116	-0.265128
3231	DEXAMETHASONE_MITOMYCINE_HT144_21853	-3.87865	HT144	-0.265452
2558	METFORMIN_MITOMYCINE_MDAMB436_21180	4.02724	MDAMB436	-0.265658
1441	5-FU_CYCLOPHOSPHAMIDE_SW620_20063	2.34648	SW620	-0.266193
2702	SN-38_TOPOTECAN_OVCAR3_21324	-1.60689	OVCAR3	-0.2664
3043	5-FU_DEXAMETHASONE_DLD1_21665	5.21276	DLD1	-0.266568
3134	DOXORUBICIN_VINBLASTINE_NCIH460_21756	0.0940826	NCIH460	-0.266759
1719	DEXAMETHASONE_DOXORUBICIN_SW837_20341	-2.80499	SW837	-0.266942
3469	MITOMYCINE_SN-38_NCIH460_22091	0.0906277	NCIH460	-0.266948
40	MITOMYCINE_PACLITAXEL_KPL1_18662	5.4734	KPL1	-0.2672
3107	DOXORUBICIN_VINORELBINE_OV90_21729	-1.20825	OV90	-0.267205
1360	CARBOPLATIN_PACLITAXEL_MSTO_19982	-0.472595	MSTO	-0.267448
1820	CYCLOPHOSPHAMIDE_VINORELBINE_NCIH520_20442	-1.38565	NCIH520	-0.267783
3029	DOXORUBICIN_MITOMYCINE_HT144_21651	-3.94536	HT144	-0.268155
3591	ETOPOSIDE_MITOMYCINE_A427_22213	0.328678	A427	-0.268274
2340	CYCLOPHOSPHAMIDE_METFORMIN_MSTO_20962	-0.500686	MSTO	-0.26829
605	DOXORUBICIN_ETOPOSIDE_SKMEL30_19227	0.249893	SKMEL30	-0.268544
1212	DOXORUBICIN_VINORELBINE_SW620_19834	2.30894	SW620	-0.268761
3556	CARBOPLATIN_ETOPOSIDE_A375_22178	3.95154	A375	-0.269036
1920	DEXAMETHASONE_SN-38_HT144_20542	-3.96729	HT144	-0.269043
367	CARBOPLATIN_ETOPOSIDE_NCIH1650_18989	1.34246	NCIH1650	-0.269177
2083	ETOPOSIDE_MITOMYCINE_A2058_20705	2.20876	A2058	-0.269238
2903	GEMCITABINE_METHOTREXATE_NCIH23_21525	-14.0769	NCIH23	-0.26952
2875	CYCLOPHOSPHAMIDE_DEXAMETHASONE_HT29_21497	1.91739	HT29	-0.269522
159	CYCLOPHOSPHAMIDE_DOXORUBICIN_SW837_18781	-2.8767	SW837	-0.269624
2754	5-FU_MITOMYCINE_T47D_21376	-5.75896	T47D	-0.26969
1239	METFORMIN_VINBLASTINE_SKMES1_19861	-0.70217	SKMES1	-0.269819
2974	CYCLOPHOSPHAMIDE_GEMCITABINE_T47D_21596	-5.77411	T47D	-0.270124
943	5-FU_VINBLASTINE_SKMES1_19565	-0.71257	SKMES1	-0.270406
169	DEXAMETHASONE_MITOMYCINE_A2780_18791	3.09932	A2780	-0.270519
2991	5-FU_ETOPOSIDE_ES2_21613	0.535756	ES2	-0.270659
624	DEXAMETHASONE_MITOMYCINE_RKO_19246	3.12663	RKO	-0.271538
24	DEXAMETHASONE_GEMCITABINE_A427_18646	0.268332	A427	-0.271589
2313	TOPOTECAN_VINBLASTINE_SKOV3_20935	4.05836	SKOV3	-0.272662
2154	GEMCITABINE_SN-38_ES2_20776	0.503274	ES2	-0.272783
1574	DEXAMETHASONE_SN-38_T47D_20196	-5.87346	T47D	-0.272976
51	ETOPOSIDE_PACLITAXEL_RKO_18673	3.10214	RKO	-0.273019
3605	CYCLOPHOSPHAMIDE_TOPOTECAN_OV90_22227	-1.30341	OV90	-0.273073
446	METFORMIN_TOPOTECAN_OV90_19068	-1.30389	OV90	-0.273102
545	GEMCITABINE_VINBLASTINE_SW620_19167	2.24416	SW620	-0.273191
1506	MITOMYCINE_SN-38_RKO_20128	3.0971	RKO	-0.273324
2628	ETOPOSIDE_MITOMYCINE_RPMI7951_21250	-3.45759	RPMI7951	-0.273581
138	DOXORUBICIN_VINORELBINE_LOVO_18760	3.68392	LOVO	-0.273908
1267	GEMCITABINE_PACLITAXEL_KPL1_19889	5.35689	KPL1	-0.274226
2041	GEMCITABINE_VINORELBINE_ES2_20663	0.48082	ES2	-0.274252
657	DOXORUBICIN_SN-38_VCAP_19279	3.88076	VCAP	-0.2745
1347	DEXAMETHASONE_PACLITAXEL_VCAP_19969	3.88062	VCAP	-0.274508
3495	CYCLOPHOSPHAMIDE_VINORELBINE_ES2_22117	0.476587	ES2	-0.274528
2213	DEXAMETHASONE_DOXORUBICIN_RKO_20835	3.07259	RKO	-0.274806
2900	CYCLOPHOSPHAMIDE_VINORELBINE_MDAMB436_21522	3.91805	MDAMB436	-0.274916
3144	CYCLOPHOSPHAMIDE_VINORELBINE_OCUBM_21766	2.34306	OCUBM	-0.275887
1863	METFORMIN_METHOTREXATE_HT144_20485	-4.13951	HT144	-0.276021
1821	METHOTREXATE_SN-38_A375_20443	3.79289	A375	-0.276102
2215	CYCLOPHOSPHAMIDE_MITOMYCINE_A2058_20837	2.04329	A2058	-0.277007
2580	5-FU_VINORELBINE_NCIH520_21202	-1.54732	NCIH520	-0.277188
3209	DEXAMETHASONE_DOXORUBICIN_SKMEL30_21831	0.0549288	SKMEL30	-0.277713
1620	5-FU_TOPOTECAN_HT29_20242	1.76819	HT29	-0.277856
2451	DEXAMETHASONE_GEMCITABINE_ES2_21073	0.407091	ES2	-0.279073
3453	ETOPOSIDE_TOPOTECAN_VCAP_22075	3.79249	VCAP	-0.279248
2686	METHOTREXATE_TOPOTECAN_T47D_21308	-6.1142	T47D	-0.279885
1587	CARBOPLATIN_DOXORUBICIN_NCIH520_20209	-1.59491	NCIH520	-0.279956
1584	METFORMIN_PACLITAXEL_VCAP_20206	3.77884	VCAP	-0.279982
55	CYCLOPHOSPHAMIDE_DOXORUBICIN_UACC62_18677	1.80652	UACC62	-0.28013
787	GEMCITABINE_TOPOTECAN_OV90_19409	-1.41799	OV90	-0.280137
425	PACLITAXEL_VINORELBINE_MDAMB436_19047	3.84751	MDAMB436	-0.280897
2274	CYCLOPHOSPHAMIDE_TOPOTECAN_A2058_20896	1.95263	A2058	-0.281264
3458	DEXAMETHASONE_VINBLASTINE_MSTO_22080	-0.93842	MSTO	-0.281401
2071	ETOPOSIDE_TOPOTECAN_UWB1289_20693	-0.111895	UWB1289	-0.281432
2951	ETOPOSIDE_MITOMYCINE_RKO_21573	2.96099	RKO	-0.281556
558	5-FU_CARBOPLATIN_ES2_19180	0.368833	ES2	-0.281575
2017	5-FU_CARBOPLATIN_T47D_20639	-6.1888	T47D	-0.282026
1706	GEMCITABINE_METFORMIN_UACC62_20328	1.76892	UACC62	-0.282562
2297	CARBOPLATIN_VINORELBINE_NCIH460_20919	-0.197595	NCIH460	-0.282671
3599	DEXAMETHASONE_SN-38_SW837_22221	-3.23724	SW837	-0.283112
3233	DEXAMETHASONE_SN-38_MSTO_21855	-0.995685	MSTO	-0.283116
3283	SN-38_TOPOTECAN_SKOV3_21905	3.88124	SKOV3	-0.283176
3369	DOXORUBICIN_VINBLASTINE_NCIH2122_21991	-12.1936	NCIH2122	-0.283557
808	DEXAMETHASONE_SN-38_UWB1289_19430	-0.161018	UWB1289	-0.283598
1690	CYCLOPHOSPHAMIDE_MITOMYCINE_NCIH460_20312	-0.219881	NCIH460	-0.283887
1818	5-FU_DEXAMETHASONE_MDAMB436_20440	3.8101	MDAMB436	-0.284069
2344	5-FU_CYCLOPHOSPHAMIDE_UWB1289_20966	-0.171785	UWB1289	-0.284073
968	DEXAMETHASONE_METFORMIN_LOVO_19590	3.51698	LOVO	-0.284098
3133	GEMCITABINE_TOPOTECAN_A2780_21755	2.82599	A2780	-0.284835
1455	GEMCITABINE_VINBLASTINE_KPL1_20077	5.17517	KPL1	-0.285184
2453	ETOPOSIDE_VINBLASTINE_NCIH2122_21075	-12.2569	NCIH2122	-0.285286
948	METFORMIN_PACLITAXEL_MDAMB436_19570	3.79472	MDAMB436	-0.285373
1309	CARBOPLATIN_CYCLOPHOSPHAMIDE_RPMI7951_19931	-3.64612	RPMI7951	-0.28539
3499	MITOMYCINE_TOPOTECAN_OV90_22121	-1.5156	OV90	-0.286155
1	DEXAMETHASONE_PACLITAXEL_A427_18623	0.00170729	A427	-0.286235
2080	ETOPOSIDE_PACLITAXEL_A427_20702	-0.00815975	A427	-0.286777
3462	5-FU_PACLITAXEL_PA1_22084	-1.02889	PA1	-0.286841
937	DOXORUBICIN_VINBLASTINE_LOVO_19559	3.46872	LOVO	-0.287043
3284	PACLITAXEL_TOPOTECAN_RPMI7951_21906	-3.67639	RPMI7951	-0.287286
3246	DOXORUBICIN_VINORELBINE_UWB1289_21868	-0.249805	UWB1289	-0.287512
1331	CYCLOPHOSPHAMIDE_DOXORUBICIN_HT29_19953	1.59508	HT29	-0.287527
3088	METFORMIN_VINBLASTINE_SKOV3_21710	3.79902	SKOV3	-0.288056
3654	5-FU_CARBOPLATIN_A375_22276	3.51421	A375	-0.288514
803	METHOTREXATE_VINBLASTINE_HT144_19425	-4.45709	HT144	-0.288887
1643	CYCLOPHOSPHAMIDE_MITOMYCINE_SW620_20265	2.01083	SW620	-0.289149
3145	CYCLOPHOSPHAMIDE_PACLITAXEL_VCAP_21767	3.60681	VCAP	-0.289236
335	MITOMYCINE_SN-38_A427_18957	-0.0795412	A427	-0.290699
2275	5-FU_MITOMYCINE_MSTO_20897	-1.26458	MSTO	-0.29117
3415	5-FU_SN-38_DLD1_22037	4.8836	DLD1	-0.292147
864	CARBOPLATIN_VINORELBINE_SKMEL30_19486	-0.256316	SKMEL30	-0.29235
1705	DEXAMETHASONE_GEMCITABINE_VCAP_20327	3.54628	VCAP	-0.292491
2273	CYCLOPHOSPHAMIDE_DOXORUBICIN_RPMI7951_20895	-3.76144	RPMI7951	-0.292613
1101	CARBOPLATIN_PACLITAXEL_HCT116_19723	-1.29787	HCT116	-0.29306
2467	MITOMYCINE_VINBLASTINE_KPL1_21089	5.03709	KPL1	-0.29351
2462	5-FU_CARBOPLATIN_OVCAR3_21084	-2.31963	OVCAR3	-0.293544
1439	TOPOTECAN_VINBLASTINE_A2058_20061	1.68926	A2058	-0.293631
178	DOXORUBICIN_SN-38_UACC62_18800	1.59744	UACC62	-0.293655
3617	METFORMIN_SN-38_OV90_22239	-1.63909	OV90	-0.293769
2610	METHOTREXATE_MITOMYCINE_NCIH2122_21232	-12.5812	NCIH2122	-0.294135
2269	DOXORUBICIN_SN-38_NCIH1650_20891	0.901501	NCIH1650	-0.294216
3323	METFORMIN_MITOMYCINE_UWB1289_21945	-0.413717	UWB1289	-0.294739
2874	CARBOPLATIN_MITOMYCINE_A427_21496	-0.162706	A427	-0.295267
2690	5-FU_CARBOPLATIN_MSTO_21312	-1.44431	MSTO	-0.296554
1704	SN-38_VINORELBINE_SW837_20326	-3.60529	SW837	-0.296881
207	CARBOPLATIN_METFORMIN_MDAMB436_18829	3.65534	MDAMB436	-0.29719
1779	METHOTREXATE_TOPOTECAN_SKMEL30_20401	-0.361991	SKMEL30	-0.29732
1859	CYCLOPHOSPHAMIDE_DEXAMETHASONE_PA1_20481	-1.22125	PA1	-0.297508
1173	PACLITAXEL_VINBLASTINE_SKMEL30_19795	-0.369333	SKMEL30	-0.297665
63	CYCLOPHOSPHAMIDE_DEXAMETHASONE_SKMEL30_18685	-0.374955	SKMEL30	-0.29793
143	CYCLOPHOSPHAMIDE_SN-38_NCIH1650_18765	0.832543	NCIH1650	-0.298131
2496	ETOPOSIDE_MITOMYCINE_OCUBM_21118	1.97982	OCUBM	-0.298174
2171	5-FU_PACLITAXEL_MSTO_20793	-1.50349	MSTO	-0.298326
322	5-FU_DOXORUBICIN_A2780_18944	2.56622	A2780	-0.298442
600	DOXORUBICIN_METFORMIN_UWB1289_19222	-0.501291	UWB1289	-0.2986
2106	ETOPOSIDE_VINBLASTINE_SKMEL30_20728	-0.393906	SKMEL30	-0.298821
3038	GEMCITABINE_SN-38_NCIH520_21660	-1.91931	NCIH520	-0.298827
2854	DOXORUBICIN_SN-38_LOVO_21476	3.27136	LOVO	-0.299089
2728	METFORMIN_MITOMYCINE_HT144_21350	-4.71066	HT144	-0.29916
1020	DOXORUBICIN_MITOMYCINE_A427_19642	-0.241754	A427	-0.29961
790	DOXORUBICIN_MITOMYCINE_A2058_19412	1.56181	A2058	-0.299615
2955	MITOMYCINE_VINBLASTINE_MSTO_21577	-1.56104	MSTO	-0.30005
3357	CYCLOPHOSPHAMIDE_METFORMIN_A375_21979	3.24573	A375	-0.300472
2182	5-FU_VINORELBINE_A375_20804	3.24485	A375	-0.300511
1862	ETOPOSIDE_TOPOTECAN_DLD1_20484	4.77367	DLD1	-0.30069
647	SN-38_TOPOTECAN_LOVO_19269	3.24284	LOVO	-0.30083
954	CARBOPLATIN_METFORMIN_HT29_19576	1.3474	HT29	-0.301362
2280	CYCLOPHOSPHAMIDE_DOXORUBICIN_CAOV3_20902	0.765671	CAOV3	-0.301795
2428	CARBOPLATIN_MITOMYCINE_HT144_21050	-4.7888	HT144	-0.302326
3433	5-FU_SN-38_NCIH1650_22055	0.749963	NCIH1650	-0.302821
1181	CYCLOPHOSPHAMIDE_PACLITAXEL_CAOV3_19803	0.736059	CAOV3	-0.302861
3128	CARBOPLATIN_DOXORUBICIN_A2780_21750	2.48103	A2780	-0.302904
1145	DOXORUBICIN_VINORELBINE_NCIH460_19767	-0.571975	NCIH460	-0.303094
1806	DOXORUBICIN_PACLITAXEL_HT29_20428	1.31	HT29	-0.303451
705	5-FU_METFORMIN_HT29_19327	1.29832	HT29	-0.304104
1784	5-FU_METHOTREXATE_ES2_20406	0.0234255	ES2	-0.304162
2789	CARBOPLATIN_SN-38_A2058_21411	1.45911	A2058	-0.304438
3247	CARBOPLATIN_VINORELBINE_ES2_21869	0.016072	ES2	-0.304643
772	CARBOPLATIN_DEXAMETHASONE_SKOV3_19394	3.515	SKOV3	-0.304915
3549	DEXAMETHASONE_VINORELBINE_UWB1289_22171	-0.644578	UWB1289	-0.304917
1734	METHOTREXATE_SN-38_OV90_20356	-1.82157	OV90	-0.30502
831	ETOPOSIDE_METHOTREXATE_UACC62_19453	1.41622	UACC62	-0.305378
2853	GEMCITABINE_VINORELBINE_T47D_21475	-7.01368	T47D	-0.305699
791	5-FU_DOXORUBICIN_UWB1289_19413	-0.665498	UWB1289	-0.305839
2268	CARBOPLATIN_VINORELBINE_NCIH23_20890	-15.326	NCIH23	-0.306619
2394	METFORMIN_MITOMYCINE_UACC62_21016	1.37838	UACC62	-0.307826
2108	CARBOPLATIN_DEXAMETHASONE_NCIH1650_20730	0.66041	NCIH1650	-0.307906
3021	5-FU_PACLITAXEL_RKO_21643	2.52174	RKO	-0.308121
677	CARBOPLATIN_DOXORUBICIN_OCUBM_19299	1.81383	OCUBM	-0.308359
675	CARBOPLATIN_CYCLOPHOSPHAMIDE_A375_19297	3.06702	A375	-0.308431
275	DEXAMETHASONE_GEMCITABINE_UACC62_18897	1.36233	UACC62	-0.308864
557	CYCLOPHOSPHAMIDE_METFORMIN_NCIH460_19179	-0.694744	NCIH460	-0.309792
2493	DOXORUBICIN_TOPOTECAN_MSTO_21115	-1.91447	MSTO	-0.310636
3619	5-FU_GEMCITABINE_A427_22241	-0.443928	A427	-0.310716
1885	MITOMYCINE_PACLITAXEL_A427_20507	-0.449843	A427	-0.311041
3126	ETOPOSIDE_PACLITAXEL_NCIH23_21748	-15.4772	NCIH23	-0.31111
432	CYCLOPHOSPHAMIDE_MITOMYCINE_A375_19054	3.00379	A375	-0.311247
1120	GEMCITABINE_METFORMIN_NCIH520_19742	-2.13685	NCIH520	-0.311482
1423	METHOTREXATE_MITOMYCINE_NCIH23_20045	-15.5128	NCIH23	-0.312168
2231	CYCLOPHOSPHAMIDE_SN-38_SW837_20853	-4.01884	SW837	-0.312352
2833	CARBOPLATIN_TOPOTECAN_OV90_21455	-1.95951	OV90	-0.313525
3537	METFORMIN_TOPOTECAN_A2780_22159	2.27037	A2780	-0.313938
681	GEMCITABINE_TOPOTECAN_LOVO_19303	3.02509	LOVO	-0.314121
93	CYCLOPHOSPHAMIDE_DEXAMETHASONE_RKO_18715	2.42123	RKO	-0.3142
2783	METFORMIN_METHOTREXATE_OV90_21405	-1.97153	OV90	-0.314266
3570	METHOTREXATE_SN-38_SKMES1_22192	-1.49346	SKMES1	-0.314551
1202	CARBOPLATIN_VINBLASTINE_NCIH23_19824	-15.5998	NCIH23	-0.31475
2947	METFORMIN_MITOMYCINE_A2058_21569	1.22966	A2058	-0.315212
436	5-FU_PACLITAXEL_UACC62_19058	1.25898	UACC62	-0.31555
2864	METFORMIN_SN-38_A427_21486	-0.535516	A427	-0.315747
1437	5-FU_DEXAMETHASONE_A2780_20059	2.23563	A2780	-0.315758
2413	CARBOPLATIN_SN-38_PA1_21035	-1.5528	PA1	-0.315893
2115	METHOTREXATE_TOPOTECAN_OV90_20737	-1.9991	OV90	-0.315965
2089	CYCLOPHOSPHAMIDE_VINORELBINE_NCIH460_20711	-0.809409	NCIH460	-0.316047
2572	CYCLOPHOSPHAMIDE_VINBLASTINE_UACC62_21194	1.24806	UACC62	-0.316256
241	SN-38_VINBLASTINE_OVCAR3_18863	-2.91803	OVCAR3	-0.316334
3230	CYCLOPHOSPHAMIDE_VINORELBINE_MSTO_21852	-2.10933	MSTO	-0.316473
540	GEMCITABINE_PACLITAXEL_A427_19162	-0.55036	A427	-0.316562
1259	5-FU_DEXAMETHASONE_A2058_19881	1.19384	A2058	-0.316894
2899	CARBOPLATIN_ETOPOSIDE_OVCAR3_21521	-2.9422	OVCAR3	-0.317255
2293	MITOMYCINE_VINORELBINE_NCIH23_20915	-15.6857	NCIH23	-0.317303
2967	GEMCITABINE_MITOMYCINE_SKMEL30_21589	-0.787987	SKMEL30	-0.317354
3184	GEMCITABINE_PACLITAXEL_ES2_21806	-0.191058	ES2	-0.318188
1142	CYCLOPHOSPHAMIDE_PACLITAXEL_NCIH520_19764	-2.25736	NCIH520	-0.318492
1290	CYCLOPHOSPHAMIDE_SN-38_MSTO_19912	-2.1787	MSTO	-0.318551
3512	CYCLOPHOSPHAMIDE_SN-38_SW620_22134	1.57459	SW620	-0.318983
2078	CYCLOPHOSPHAMIDE_METHOTREXATE_SKMEL30_20700	-0.822725	SKMEL30	-0.318988
2193	GEMCITABINE_PACLITAXEL_NCIH460_20815	-0.866573	NCIH460	-0.319165
3298	5-FU_TOPOTECAN_LOVO_21920	2.93248	LOVO	-0.319773
3345	TOPOTECAN_VINORELBINE_UWB1289_21967	-0.998549	UWB1289	-0.320523
2706	CYCLOPHOSPHAMIDE_METHOTREXATE_HCT116_21328	-1.75015	HCT116	-0.320708
614	CYCLOPHOSPHAMIDE_ETOPOSIDE_NCIH1650_19236	0.429272	NCIH1650	-0.32103
1558	ETOPOSIDE_VINORELBINE_NCIH520_20180	-2.32302	NCIH520	-0.322312
2365	METFORMIN_VINORELBINE_NCIH520_20987	-2.32848	NCIH520	-0.322629
2139	5-FU_METFORMIN_A375_20761	2.73321	A375	-0.323298
516	DOXORUBICIN_VINORELBINE_SW837_19138	-4.32326	SW837	-0.323741
1172	CYCLOPHOSPHAMIDE_GEMCITABINE_NCIH520_19794	-2.35489	NCIH520	-0.324165
2490	DOXORUBICIN_METFORMIN_HT29_21112	0.935955	HT29	-0.324347
3581	PACLITAXEL_SN-38_PA1_22203	-1.71247	PA1	-0.324748
2655	CYCLOPHOSPHAMIDE_MITOMYCINE_SW837_21277	-4.36523	SW837	-0.325311
2005	CYCLOPHOSPHAMIDE_VINBLASTINE_CAOV3_20627	0.11109	CAOV3	-0.325355
1764	5-FU_DEXAMETHASONE_ES2_20386	-0.30138	ES2	-0.325402
456	CYCLOPHOSPHAMIDE_PACLITAXEL_RKO_19078	2.23257	RKO	-0.32561
2652	DEXAMETHASONE_METFORMIN_RKO_21274	2.22625	RKO	-0.325992
2586	CYCLOPHOSPHAMIDE_VINORELBINE_A427_21208	-0.737192	A427	-0.326826
2956	DOXORUBICIN_SN-38_SW620_21578	1.45905	SW620	-0.326884
817	DEXAMETHASONE_METHOTREXATE_HT144_19439	-5.39752	HT144	-0.326988
1459	DEXAMETHASONE_MITOMYCINE_PA1_20081	-1.77273	PA1	-0.328089
2505	DEXAMETHASONE_VINORELBINE_HT144_21127	-5.43323	HT144	-0.328435
597	DEXAMETHASONE_METHOTREXATE_SKOV3_19219	3.1186	SKOV3	-0.328444
200	ETOPOSIDE_SN-38_DLD1_18822	4.40147	DLD1	-0.329613
805	CYCLOPHOSPHAMIDE_DOXORUBICIN_LOVO_19427	2.76148	LOVO	-0.33021
661	CYCLOPHOSPHAMIDE_VINBLASTINE_RPMI7951_19283	-4.37075	RPMI7951	-0.330777
2958	5-FU_SN-38_ZR751_21580	-4.86331	ZR751	-0.330945
2668	TOPOTECAN_VINBLASTINE_RPMI7951_21290	-4.37596	RPMI7951	-0.331103
29	CARBOPLATIN_TOPOTECAN_A2058_18651	0.886286	A2058	-0.331335
848	CARBOPLATIN_GEMCITABINE_VCAP_19470	2.82021	VCAP	-0.331546
2051	5-FU_GEMCITABINE_OCUBM_20673	1.42864	OCUBM	-0.331993
1055	MITOMYCINE_VINBLASTINE_NCIH2122_19677	-14.0081	NCIH2122	-0.333073
69	SN-38_TOPOTECAN_A375_18691	2.50708	A375	-0.33337
682	METFORMIN_PACLITAXEL_NCIH520_19304	-2.51402	NCIH520	-0.333423
387	5-FU_ETOPOSIDE_SW837_19009	-4.58275	SW837	-0.333449
1671	DEXAMETHASONE_MITOMYCINE_SW620_20293	1.36219	SW620	-0.333508
1930	CYCLOPHOSPHAMIDE_ETOPOSIDE_A375_20552	2.50386	A375	-0.333513
1505	5-FU_VINBLASTINE_MSTO_20127	-2.69372	MSTO	-0.333977
1748	ETOPOSIDE_PACLITAXEL_RPMI7951_20370	-4.42918	RPMI7951	-0.334437
2440	5-FU_VINBLASTINE_DLD1_21062	4.33811	DLD1	-0.334536
478	DEXAMETHASONE_MITOMYCINE_SW837_19100	-4.64996	SW837	-0.335963
1626	GEMCITABINE_VINBLASTINE_SKMEL30_20248	-1.18783	SKMEL30	-0.336158
1108	DEXAMETHASONE_DOXORUBICIN_A2780_19730	1.84243	A2780	-0.336353
1091	TOPOTECAN_VINORELBINE_SKOV3_19713	2.96837	SKOV3	-0.337362
502	CARBOPLATIN_PACLITAXEL_RKO_19124	2.03497	RKO	-0.33756
219	METFORMIN_SN-38_MDAMB436_18841	3.1789	MDAMB436	-0.337586
3174	DEXAMETHASONE_SN-38_A427_21796	-0.937376	A427	-0.337823
1469	CARBOPLATIN_TOPOTECAN_MSTO_20091	-2.85155	MSTO	-0.338705
896	DEXAMETHASONE_METHOTREXATE_SKMEL30_19518	-1.24321	SKMEL30	-0.338762
1135	5-FU_GEMCITABINE_A2058_19757	0.725759	A2058	-0.338873
18	GEMCITABINE_TOPOTECAN_MDAMB436_18640	3.16026	MDAMB436	-0.339167
440	5-FU_PACLITAXEL_SKOV3_19062	2.93254	SKOV3	-0.339489
969	5-FU_CYCLOPHOSPHAMIDE_SKOV3_19591	2.9293	SKOV3	-0.339681
2472	CYCLOPHOSPHAMIDE_VINBLASTINE_A427_21094	-0.972508	A427	-0.339752
616	MITOMYCINE_VINORELBINE_MDAMB436_19238	3.15334	MDAMB436	-0.339754
1456	DOXORUBICIN_METFORMIN_HCT116_20078	-2.06346	HCT116	-0.339861
2721	METFORMIN_METHOTREXATE_SKMES1_21343	-1.94224	SKMES1	-0.339921
1161	DEXAMETHASONE_MITOMYCINE_SKMEL30_19783	-1.27064	SKMEL30	-0.340052
3141	GEMCITABINE_TOPOTECAN_RPMI7951_21763	-4.52549	RPMI7951	-0.340469
467	PACLITAXEL_VINBLASTINE_KPL1_19089	4.25561	KPL1	-0.340633
1618	CYCLOPHOSPHAMIDE_VINBLASTINE_DLD1_20240	4.25292	DLD1	-0.341156
1329	ETOPOSIDE_GEMCITABINE_MDAMB436_19951	3.13667	MDAMB436	-0.341167
2141	CARBOPLATIN_CYCLOPHOSPHAMIDE_A2780_20763	1.75038	A2780	-0.341174
555	GEMCITABINE_SN-38_OV90_19177	-2.41091	OV90	-0.341356
2386	DEXAMETHASONE_METHOTREXATE_UWB1289_21008	-1.47144	UWB1289	-0.341372
607	MITOMYCINE_SN-38_T47D_19229	-8.25911	T47D	-0.341442
2599	CARBOPLATIN_DOXORUBICIN_A427_21221	-1.00515	A427	-0.341546
2357	CYCLOPHOSPHAMIDE_METFORMIN_T47D_20979	-8.266	T47D	-0.341639
1810	CARBOPLATIN_PACLITAXEL_SW837_20432	-4.80259	SW837	-0.341673
3631	SN-38_VINORELBINE_LOVO_22253	2.57319	LOVO	-0.341702
1840	CYCLOPHOSPHAMIDE_VINORELBINE_T47D_20462	-8.27178	T47D	-0.341805
190	CARBOPLATIN_SN-38_UWB1289_18812	-1.48311	UWB1289	-0.341886
1312	5-FU_CARBOPLATIN_SW620_19934	1.23622	SW620	-0.342123
484	CYCLOPHOSPHAMIDE_GEMCITABINE_RPMI7951_19106	-4.55564	RPMI7951	-0.342357
3427	CARBOPLATIN_DEXAMETHASONE_UACC62_22049	0.842272	UACC62	-0.342506
1631	DEXAMETHASONE_MITOMYCINE_MSTO_20253	-2.98701	MSTO	-0.342762
435	METHOTREXATE_SN-38_SKOV3_19057	2.86333	SKOV3	-0.343597
179	ETOPOSIDE_GEMCITABINE_UACC62_18801	0.822455	UACC62	-0.343788
280	DEXAMETHASONE_METFORMIN_UACC62_18902	0.818745	UACC62	-0.344028
644	CYCLOPHOSPHAMIDE_SN-38_OVCAR3_19266	-3.65471	OVCAR3	-0.344391
1761	PACLITAXEL_VINBLASTINE_VCAP_20383	2.57246	VCAP	-0.344872
676	CARBOPLATIN_METFORMIN_UACC62_19298	0.801442	UACC62	-0.345147
1222	TOPOTECAN_VINBLASTINE_UACC62_19844	0.799598	UACC62	-0.345266
3524	TOPOTECAN_VINBLASTINE_T47D_22146	-8.4093	T47D	-0.345752
1215	5-FU_PACLITAXEL_NCIH2122_19837	-14.4809	NCIH2122	-0.345974
2908	DOXORUBICIN_PACLITAXEL_OV90_21530	-2.49427	OV90	-0.346496
1964	DOXORUBICIN_SN-38_A2780_20586	1.64624	A2780	-0.346629
854	DEXAMETHASONE_VINORELBINE_SW620_19476	1.16832	SW620	-0.346767
1421	METFORMIN_PACLITAXEL_SKOV3_20043	2.79519	SKOV3	-0.347642
3282	ETOPOSIDE_VINBLASTINE_A2780_21904	1.625	A2780	-0.347741
3193	CARBOPLATIN_TOPOTECAN_CAOV3_21815	-0.531886	CAOV3	-0.348497
911	GEMCITABINE_SN-38_A2058_19533	0.514754	A2058	-0.348781
192	PACLITAXEL_TOPOTECAN_DLD1_18814	4.15307	DLD1	-0.348915
1338	CYCLOPHOSPHAMIDE_METHOTREXATE_OV90_19960	-2.53403	OV90	-0.348947
1915	PACLITAXEL_SN-38_HT29_20537	0.490322	HT29	-0.349241
1608	GEMCITABINE_VINBLASTINE_OV90_20230	-2.53908	OV90	-0.349258
1507	SN-38_VINBLASTINE_NCIH2122_20129	-14.623	NCIH2122	-0.349853
3115	PACLITAXEL_VINORELBINE_UWB1289_21737	-1.66864	UWB1289	-0.350066
2589	TOPOTECAN_VINBLASTINE_CAOV3_21211	-0.576568	CAOV3	-0.350105
690	PACLITAXEL_SN-38_OVCAR3_19312	-3.80562	OVCAR3	-0.350138
2233	MITOMYCINE_PACLITAXEL_DLD1_20855	4.13298	DLD1	-0.350477
2128	DOXORUBICIN_VINORELBINE_ES2_20750	-0.685684	ES2	-0.350533
2317	GEMCITABINE_METFORMIN_RPMI7951_20939	-4.687	RPMI7951	-0.350585
385	CARBOPLATIN_DEXAMETHASONE_A375_19007	2.11549	A375	-0.35081
3239	5-FU_CYCLOPHOSPHAMIDE_CAOV3_21861	-0.610827	CAOV3	-0.351338
1019	GEMCITABINE_METFORMIN_VCAP_19641	2.45122	VCAP	-0.351393
1722	METFORMIN_VINORELBINE_UWB1289_20344	-1.7011	UWB1289	-0.351497
1907	ETOPOSIDE_METHOTREXATE_SKMEL30_20529	-1.52277	SKMEL30	-0.351909
1809	SN-38_VINBLASTINE_NCIH460_20431	-1.46957	NCIH460	-0.352061
3480	CARBOPLATIN_VINBLASTINE_LOVO_22102	2.40257	LOVO	-0.352116
3040	METFORMIN_MITOMYCINE_A2780_21662	1.53994	A2780	-0.352197
1898	DEXAMETHASONE_DOXORUBICIN_HT29_20520	0.425503	HT29	-0.352861
3236	METFORMIN_SN-38_NCIH460_21858	-1.50022	NCIH460	-0.353732
3496	MITOMYCINE_VINORELBINE_SKMEL30_22118	-1.56442	SKMEL30	-0.353868
2945	METFORMIN_MITOMYCINE_A375_21567	2.04153	A375	-0.354104
1401	DOXORUBICIN_ETOPOSIDE_HCT116_20023	-2.29649	HCT116	-0.354107
359	METFORMIN_MITOMYCINE_RPMI7951_18981	-4.74395	RPMI7951	-0.354152
2303	DOXORUBICIN_METFORMIN_NCIH460_20925	-1.52045	NCIH460	-0.354836
2603	5-FU_VINBLASTINE_RPMI7951_21225	-4.76362	RPMI7951	-0.355384
1310	METFORMIN_TOPOTECAN_UWB1289_19932	-1.79201	UWB1289	-0.355505
889	MITOMYCINE_VINBLASTINE_OCUBM_19511	1.04074	OCUBM	-0.355793
166	5-FU_TOPOTECAN_CAOV3_18788	-0.73747	CAOV3	-0.355896
1054	CARBOPLATIN_DOXORUBICIN_MSTO_19676	-3.42856	MSTO	-0.355988
1683	METFORMIN_VINBLASTINE_SW837_20305	-5.18812	SW837	-0.356096
1368	CYCLOPHOSPHAMIDE_MITOMYCINE_KPL1_19990	3.99017	KPL1	-0.356639
291	DEXAMETHASONE_METFORMIN_SW620_18913	1.02083	SW620	-0.356854
3569	MITOMYCINE_TOPOTECAN_A2058_22191	0.327008	A2058	-0.357597
3397	DEXAMETHASONE_GEMCITABINE_OCUBM_22019	1.00667	OCUBM	-0.357884
3430	GEMCITABINE_SN-38_A427_22052	-1.30823	A427	-0.358195
3325	CARBOPLATIN_DOXORUBICIN_RPMI7951_21947	-4.81117	RPMI7951	-0.358362
2237	GEMCITABINE_VINBLASTINE_T47D_20859	-8.84882	T47D	-0.358366
1464	CARBOPLATIN_VINORELBINE_LOVO_20086	2.29282	LOVO	-0.358814
1345	MITOMYCINE_VINORELBINE_A427_19967	-1.31991	A427	-0.358836
245	CYCLOPHOSPHAMIDE_METFORMIN_ZR751_18867	-5.41758	ZR751	-0.359249
3111	GEMCITABINE_PACLITAXEL_UACC62_21733	0.573318	UACC62	-0.359904
1140	DEXAMETHASONE_TOPOTECAN_UWB1289_19762	-1.90016	UWB1289	-0.360273
2212	ETOPOSIDE_GEMCITABINE_VCAP_20834	2.28561	VCAP	-0.360301
3053	CARBOPLATIN_DEXAMETHASONE_LOVO_21675	2.26745	LOVO	-0.360363
3660	METFORMIN_TOPOTECAN_SW837_22282	-5.30371	SW837	-0.36042
1396	ETOPOSIDE_METHOTREXATE_UWB1289_20018	-1.9083	UWB1289	-0.360632
3367	CYCLOPHOSPHAMIDE_ETOPOSIDE_SW620_21989	0.958015	SW620	-0.36115
80	METFORMIN_MITOMYCINE_A427_18702	-1.36724	A427	-0.361437
1041	CYCLOPHOSPHAMIDE_MITOMYCINE_MSTO_19663	-3.64194	MSTO	-0.362379
3464	METFORMIN_PACLITAXEL_NCIH2122_22086	-15.0969	NCIH2122	-0.362782
3362	DOXORUBICIN_GEMCITABINE_SKMEL30_21984	-1.7634	SKMEL30	-0.363226
853	ETOPOSIDE_METFORMIN_MSTO_19475	-3.67717	MSTO	-0.363434
3244	GEMCITABINE_MITOMYCINE_ES2_21866	-0.888184	ES2	-0.363775
2848	5-FU_VINBLASTINE_SKOV3_21470	2.51073	SKOV3	-0.364527
1122	CARBOPLATIN_METFORMIN_A2058_19744	0.178543	A2058	-0.364568
3009	PACLITAXEL_TOPOTECAN_RKO_21631	1.58672	RKO	-0.36467
1153	GEMCITABINE_MITOMYCINE_A2058_19775	0.169372	A2058	-0.364999
320	METFORMIN_METHOTREXATE_SKOV3_18942	2.50171	SKOV3	-0.365062
2375	ETOPOSIDE_SN-38_SKOV3_20997	2.49573	SKOV3	-0.365417
3421	PACLITAXEL_VINORELBINE_SW837_22043	-5.46769	SW837	-0.366555
2140	DOXORUBICIN_METHOTREXATE_SW837_20762	-5.47158	SW837	-0.3667
1030	DEXAMETHASONE_DOXORUBICIN_A427_19652	-1.465	A427	-0.366807
2695	CYCLOPHOSPHAMIDE_TOPOTECAN_MSTO_21317	-3.81496	MSTO	-0.367562
3598	ETOPOSIDE_PACLITAXEL_ES2_22220	-0.948927	ES2	-0.367748
1335	CARBOPLATIN_TOPOTECAN_VCAP_19957	2.13664	VCAP	-0.368314
2756	CYCLOPHOSPHAMIDE_VINBLASTINE_MSTO_21378	-3.85153	MSTO	-0.368657
3125	METFORMIN_VINBLASTINE_RKO_21747	1.51926	RKO	-0.36875
236	DOXORUBICIN_TOPOTECAN_UWB1289_18858	-2.09528	UWB1289	-0.368875
2583	DOXORUBICIN_ETOPOSIDE_OCUBM_21205	0.818847	OCUBM	-0.369408
1490	METFORMIN_VINORELBINE_DLD1_20112	3.88478	DLD1	-0.369764
1591	CYCLOPHOSPHAMIDE_PACLITAXEL_SW837_20213	-5.5583	SW837	-0.369945
975	DEXAMETHASONE_VINORELBINE_NCIH2122_19597	-15.3653	NCIH2122	-0.370109
989	DOXORUBICIN_MITOMYCINE_UWB1289_19611	-2.12451	UWB1289	-0.370164
140	5-FU_PACLITAXEL_SW837_18762	-5.56638	SW837	-0.370247
1579	GEMCITABINE_TOPOTECAN_CAOV3_20201	-1.13989	CAOV3	-0.37038
2120	CYCLOPHOSPHAMIDE_METFORMIN_SW620_20742	0.81966	SW620	-0.370612
1793	CYCLOPHOSPHAMIDE_METFORMIN_SW837_20415	-5.5879	SW837	-0.371052
635	SN-38_VINBLASTINE_SKMEL30_19257	-1.93698	SKMEL30	-0.371389
1980	GEMCITABINE_METFORMIN_MDAMB436_20602	2.77831	MDAMB436	-0.371551
995	METHOTREXATE_MITOMYCINE_HT144_19617	-6.50637	HT144	-0.371913
2463	GEMCITABINE_TOPOTECAN_VCAP_21085	2.0617	VCAP	-0.372345
870	5-FU_CYCLOPHOSPHAMIDE_SW837_19492	-5.65353	SW837	-0.373507
3501	PACLITAXEL_VINBLASTINE_OV90_22123	-2.94282	OV90	-0.374151
2479	CYCLOPHOSPHAMIDE_PACLITAXEL_SW620_21101	0.766825	SW620	-0.374225
1865	GEMCITABINE_VINORELBINE_UACC62_20487	0.3446	UACC62	-0.3747
2751	DOXORUBICIN_VINORELBINE_MSTO_21373	-4.06075	MSTO	-0.374924
604	DOXORUBICIN_PACLITAXEL_CAOV3_19226	-1.29708	CAOV3	-0.376037
444	TOPOTECAN_VINORELBINE_A2780_19066	1.08166	A2780	-0.376201
3326	CARBOPLATIN_PACLITAXEL_RPMI7951_21948	-5.09685	RPMI7951	-0.376256
100	SN-38_VINORELBINE_SW620_18722	0.734293	SW620	-0.37645
824	ETOPOSIDE_GEMCITABINE_A427_19446	-1.64249	A427	-0.376557
628	DOXORUBICIN_MITOMYCINE_NCIH460_19250	-1.93207	NCIH460	-0.377291
1149	5-FU_TOPOTECAN_UWB1289_19771	-2.28879	UWB1289	-0.377407
87	DEXAMETHASONE_METFORMIN_SKMEL30_18709	-2.06979	SKMEL30	-0.377635
1888	5-FU_DOXORUBICIN_CAOV3_20510	-1.34283	CAOV3	-0.377684
894	GEMCITABINE_SN-38_RPMI7951_19516	-5.12058	RPMI7951	-0.377742
479	DOXORUBICIN_METFORMIN_ES2_19101	-1.10784	ES2	-0.378139
2059	DEXAMETHASONE_VINORELBINE_NCIH520_20681	-3.28696	NCIH520	-0.378386
406	DEXAMETHASONE_GEMCITABINE_SW620_19028	0.701921	SW620	-0.378664
2341	5-FU_MITOMYCINE_LOVO_20963	1.95946	LOVO	-0.379162
2845	CARBOPLATIN_METFORMIN_A375_21467	1.47644	A375	-0.379272
2843	DEXAMETHASONE_METHOTREXATE_SKMES1_21465	-2.64162	SKMES1	-0.379458
2187	CYCLOPHOSPHAMIDE_TOPOTECAN_NCIH1650_20809	-0.600468	NCIH1650	-0.379502
2743	5-FU_METFORMIN_SW837_21365	-5.81517	SW837	-0.379554
1889	GEMCITABINE_VINBLASTINE_A427_20511	-1.70538	A427	-0.380012
3592	TOPOTECAN_VINBLASTINE_A2780_22214	1.00841	A2780	-0.380038
2343	GEMCITABINE_MITOMYCINE_KPL1_20965	3.60169	KPL1	-0.380064
1133	CYCLOPHOSPHAMIDE_VINORELBINE_VCAP_19755	1.91698	VCAP	-0.380129
105	CYCLOPHOSPHAMIDE_VINBLASTINE_A375_18727	1.4543	A375	-0.380258
1630	ETOPOSIDE_TOPOTECAN_HT29_20252	-0.066157	HT29	-0.380327
1410	DOXORUBICIN_SN-38_CAOV3_20032	-1.4315	CAOV3	-0.380876
699	METFORMIN_METHOTREXATE_UWB1289_19321	-2.37542	UWB1289	-0.381226
2984	CARBOPLATIN_VINORELBINE_NCIH2122_21606	-15.7956	NCIH2122	-0.38185
2422	5-FU_TOPOTECAN_OCUBM_21044	0.611967	OCUBM	-0.382102
2030	CYCLOPHOSPHAMIDE_METFORMIN_NCIH1650_20652	-0.646812	NCIH1650	-0.382134
3277	CARBOPLATIN_ETOPOSIDE_SW837_21899	-5.89339	SW837	-0.382481
1854	CARBOPLATIN_DEXAMETHASONE_A2780_20476	0.960603	A2780	-0.382542
383	5-FU_METFORMIN_SKOV3_19005	2.20188	SKOV3	-0.382859
3550	CYCLOPHOSPHAMIDE_PACLITAXEL_MSTO_22172	-4.331	MSTO	-0.383018
583	5-FU_GEMCITABINE_NCIH460_19205	-2.04615	NCIH460	-0.383514
1466	CYCLOPHOSPHAMIDE_SN-38_UWB1289_20088	-2.42856	UWB1289	-0.383569
3610	ETOPOSIDE_GEMCITABINE_CAOV3_22232	-1.53551	CAOV3	-0.384619
1598	GEMCITABINE_VINORELBINE_MSTO_20220	-4.39433	MSTO	-0.384915
1357	SN-38_VINORELBINE_MDAMB436_19979	2.61924	MDAMB436	-0.385038
737	MITOMYCINE_VINBLASTINE_A2058_19359	-0.258816	A2058	-0.385105
1303	METFORMIN_VINBLASTINE_MSTO_19925	-4.41147	MSTO	-0.385429
390	DEXAMETHASONE_DOXORUBICIN_NCIH520_19012	-3.41719	NCIH520	-0.385962
665	CARBOPLATIN_DEXAMETHASONE_SW837_19287	-6.00561	SW837	-0.386679
2019	GEMCITABINE_TOPOTECAN_A2058_20641	-0.302907	A2058	-0.387175
2709	PACLITAXEL_VINBLASTINE_NCIH23_21331	-18.0419	NCIH23	-0.387281
919	DEXAMETHASONE_MITOMYCINE_CAOV3_19541	-1.63571	CAOV3	-0.388225
3594	DOXORUBICIN_TOPOTECAN_OVCAR3_22216	-4.82357	OVCAR3	-0.388906
507	DOXORUBICIN_METFORMIN_CAOV3_19129	-1.6686	CAOV3	-0.389409
2533	CARBOPLATIN_VINBLASTINE_A375_21155	1.23308	A375	-0.390111
1160	CYCLOPHOSPHAMIDE_DOXORUBICIN_MDAMB436_19782	2.55928	MDAMB436	-0.390122
1048	MITOMYCINE_TOPOTECAN_VCAP_19670	1.72926	VCAP	-0.390227
1398	CARBOPLATIN_METFORMIN_A427_20020	-1.89476	A427	-0.390415
2282	GEMCITABINE_VINORELBINE_A427_20904	-1.8949	A427	-0.390423
3582	GEMCITABINE_MITOMYCINE_T47D_22204	-9.97614	T47D	-0.390719
786	METFORMIN_TOPOTECAN_DLD1_19408	3.6144	DLD1	-0.390774
2371	5-FU_PACLITAXEL_ZR751_20993	-6.04019	ZR751	-0.391043
3234	DEXAMETHASONE_MITOMYCINE_NCIH520_21856	-3.50565	NCIH520	-0.391108
724	CARBOPLATIN_CYCLOPHOSPHAMIDE_MSTO_19346	-4.61114	MSTO	-0.391409
581	5-FU_VINORELBINE_NCIH460_19203	-2.19605	NCIH460	-0.391691
102	DEXAMETHASONE_DOXORUBICIN_UACC62_18724	0.0818698	UACC62	-0.391695
3219	DEXAMETHASONE_METHOTREXATE_A375_21841	1.19669	A375	-0.391732
1168	CARBOPLATIN_PACLITAXEL_A375_19790	1.19305	A375	-0.391894
3401	DEXAMETHASONE_SN-38_A2058_22023	-0.404439	A2058	-0.391942
3229	GEMCITABINE_SN-38_HT29_21851	-0.277591	HT29	-0.392138
1932	METFORMIN_TOPOTECAN_MDAMB436_20554	2.53093	MDAMB436	-0.392526
1295	CARBOPLATIN_SN-38_MSTO_19917	-4.65834	MSTO	-0.392823
2988	5-FU_METFORMIN_DLD1_21610	3.58676	DLD1	-0.392923
424	5-FU_PACLITAXEL_NCIH1650_19046	-0.843105	NCIH1650	-0.39328
90	ETOPOSIDE_MITOMYCINE_T47D_18712	-10.0936	T47D	-0.394088
2645	5-FU_GEMCITABINE_HT29_21267	-0.313492	HT29	-0.394143
1753	DOXORUBICIN_GEMCITABINE_HT29_20375	-0.316179	HT29	-0.394293
26	5-FU_DOXORUBICIN_OVCAR3_18648	-4.97391	OVCAR3	-0.394631
1402	SN-38_VINBLASTINE_DLD1_20024	3.56395	DLD1	-0.394695
3497	CARBOPLATIN_GEMCITABINE_T47D_22119	-10.1167	T47D	-0.394753
13	PACLITAXEL_TOPOTECAN_UACC62_18635	0.0305364	UACC62	-0.395016
1913	CYCLOPHOSPHAMIDE_MITOMYCINE_A427_20535	-1.98291	A427	-0.395257
2689	METFORMIN_MITOMYCINE_ES2_21311	-1.37163	ES2	-0.395389
1775	ETOPOSIDE_SN-38_A427_20397	-1.98923	A427	-0.395605
2074	CYCLOPHOSPHAMIDE_METFORMIN_UACC62_20696	0.0101134	UACC62	-0.396337
2943	MITOMYCINE_TOPOTECAN_UACC62_21565	0.00893595	UACC62	-0.396413
1262	METFORMIN_PACLITAXEL_SW837_19884	-6.27351	SW837	-0.396701
1737	DEXAMETHASONE_MITOMYCINE_A427_20359	-2.02495	A427	-0.397567
1453	DOXORUBICIN_PACLITAXEL_MSTO_20075	-4.8186	MSTO	-0.397623
3034	5-FU_METFORMIN_NCIH460_21656	-2.3074	NCIH460	-0.397766
2765	ETOPOSIDE_VINBLASTINE_NCIH520_21387	-3.62891	NCIH520	-0.398278
294	SN-38_VINORELBINE_T47D_18916	-10.2821	T47D	-0.399501
567	DEXAMETHASONE_PACLITAXEL_HCT116_19189	-3.03907	HCT116	-0.399501
620	CARBOPLATIN_ETOPOSIDE_RPMI7951_19242	-5.47519	RPMI7951	-0.399953
2625	DOXORUBICIN_SN-38_RPMI7951_21247	-5.48818	RPMI7951	-0.400767
576	CARBOPLATIN_METFORMIN_MSTO_19198	-4.93859	MSTO	-0.401217
3205	PACLITAXEL_TOPOTECAN_T47D_21827	-10.3553	T47D	-0.4016
3468	CYCLOPHOSPHAMIDE_TOPOTECAN_T47D_22090	-10.3637	T47D	-0.401842
3108	ETOPOSIDE_METFORMIN_NCIH23_21730	-18.5429	NCIH23	-0.402163
305	DEXAMETHASONE_METFORMIN_MSTO_18927	-4.97392	MSTO	-0.402275
835	TOPOTECAN_VINBLASTINE_UWB1289_19457	-2.85602	UWB1289	-0.402415
1702	CYCLOPHOSPHAMIDE_METFORMIN_MDAMB436_20324	2.40752	MDAMB436	-0.402989
3261	5-FU_SN-38_SKOV3_21883	1.86249	SKOV3	-0.403005
610	ETOPOSIDE_SN-38_LOVO_19232	1.56661	LOVO	-0.403139
1539	CYCLOPHOSPHAMIDE_ETOPOSIDE_MSTO_20161	-5.00853	MSTO	-0.403312
2127	5-FU_VINORELBINE_HCT116_20749	-3.1021	HCT116	-0.403355
2301	ETOPOSIDE_GEMCITABINE_UWB1289_20923	-2.87819	UWB1289	-0.403392
1281	5-FU_METHOTREXATE_T47D_19903	-10.4222	T47D	-0.403521
2869	DOXORUBICIN_PACLITAXEL_RPMI7951_21491	-5.53404	RPMI7951	-0.403639
2356	CARBOPLATIN_VINORELBINE_UWB1289_20978	-2.8841	UWB1289	-0.403653
1789	ETOPOSIDE_TOPOTECAN_SKOV3_20411	1.8499	SKOV3	-0.403752
742	CYCLOPHOSPHAMIDE_MITOMYCINE_OVCAR3_19364	-5.21841	OVCAR3	-0.403943
1261	GEMCITABINE_METFORMIN_A2058_19883	-0.661317	A2058	-0.404004
2859	METFORMIN_PACLITAXEL_A427_21481	-2.1429	A427	-0.404046
327	DEXAMETHASONE_ETOPOSIDE_A427_18949	-2.1447	A427	-0.404145
3376	SN-38_VINBLASTINE_NCIH23_21998	-18.6147	NCIH23	-0.404296
1131	5-FU_VINORELBINE_RPMI7951_19753	-5.54739	RPMI7951	-0.404475
1629	5-FU_GEMCITABINE_NCIH520_20251	-3.73776	NCIH520	-0.40461
1594	5-FU_CARBOPLATIN_CAOV3_20216	-2.10391	CAOV3	-0.405077
2606	DEXAMETHASONE_MITOMYCINE_UWB1289_21228	-2.91829	UWB1289	-0.40516
3485	TOPOTECAN_VINBLASTINE_OV90_22107	-3.45496	OV90	-0.405727
3425	METFORMIN_VINORELBINE_HT144_22047	-7.3435	HT144	-0.405829
25	5-FU_SN-38_SW837_18647	-6.52396	SW837	-0.406071
2252	CYCLOPHOSPHAMIDE_DEXAMETHASONE_A2780_20874	0.504362	A2780	-0.406439
3350	GEMCITABINE_METFORMIN_A427_21972	-2.18924	A427	-0.406592
1553	CYCLOPHOSPHAMIDE_DEXAMETHASONE_HT144_20175	-7.3782	HT144	-0.407234
2354	DOXORUBICIN_ETOPOSIDE_MSTO_20976	-5.14822	MSTO	-0.407496
1906	DEXAMETHASONE_GEMCITABINE_RPMI7951_20528	-5.59664	RPMI7951	-0.40756
2281	GEMCITABINE_PACLITAXEL_T47D_20903	-10.5846	T47D	-0.408182
3671	DOXORUBICIN_SN-38_OCUBM_22293	0.179249	OCUBM	-0.408652
3405	DOXORUBICIN_TOPOTECAN_VCAP_22027	1.38293	VCAP	-0.408855
1841	MITOMYCINE_VINBLASTINE_SKOV3_20463	1.7328	SKOV3	-0.410703
3254	DOXORUBICIN_PACLITAXEL_A427_21876	-2.26456	A427	-0.41073
1751	GEMCITABINE_VINORELBINE_KPL1_20373	3.08589	KPL1	-0.411167
1096	GEMCITABINE_PACLITAXEL_RPMI7951_19718	-5.65964	RPMI7951	-0.411506
3587	CYCLOPHOSPHAMIDE_ETOPOSIDE_SKOV3_22209	1.71212	SKOV3	-0.41193
1294	MITOMYCINE_TOPOTECAN_T47D_19916	-10.7171	T47D	-0.411983
2077	DEXAMETHASONE_TOPOTECAN_PA1_20699	-3.2866	PA1	-0.412039
642	DEXAMETHASONE_SN-38_A2780_19264	0.395557	A2780	-0.412138
541	ETOPOSIDE_MITOMYCINE_NCIH1650_19163	-1.17643	NCIH1650	-0.412207
2842	TOPOTECAN_VINBLASTINE_HCT116_21464	-3.25075	HCT116	-0.412442
2953	5-FU_GEMCITABINE_ES2_21575	-1.63972	ES2	-0.412921
815	ETOPOSIDE_MITOMYCINE_SKMEL30_19437	-2.82017	SKMEL30	-0.412924
1472	METFORMIN_MITOMYCINE_MSTO_20094	-5.33325	MSTO	-0.413039
1269	CYCLOPHOSPHAMIDE_VINORELBINE_NCIH1650_19891	-1.19734	NCIH1650	-0.413394
2420	PACLITAXEL_VINBLASTINE_LOVO_21042	1.39381	LOVO	-0.413686
1910	CYCLOPHOSPHAMIDE_DEXAMETHASONE_UWB1289_20532	-3.11199	UWB1289	-0.4137
380	DEXAMETHASONE_TOPOTECAN_MDAMB436_19002	2.27666	MDAMB436	-0.414085
2424	5-FU_METFORMIN_NCIH1650_21046	-1.21633	NCIH1650	-0.414472
1743	DOXORUBICIN_SN-38_SKMES1_20365	-3.2626	SKMES1	-0.414563
3262	METFORMIN_TOPOTECAN_A2058_21884	-0.889205	A2058	-0.414705
3319	CARBOPLATIN_DOXORUBICIN_A2058_21941	-0.895364	A2058	-0.414994
3255	CYCLOPHOSPHAMIDE_PACLITAXEL_SKOV3_21877	1.65323	SKOV3	-0.415426
122	DOXORUBICIN_GEMCITABINE_NCIH460_18744	-2.63287	NCIH460	-0.415521
3251	METHOTREXATE_PACLITAXEL_SKMEL30_21873	-2.87817	SKMEL30	-0.415651
486	DOXORUBICIN_TOPOTECAN_UACC62_19108	-0.290944	UACC62	-0.415812
[truncated: 1,676 more rows]
