# Supplementary material for: TranSynergy: Mechanism-driven interpretable deep neural network for the synergistic prediction and pathway deconvolution of drug combinations
Source: PLoS Comput Biol. 2021 Feb 12;17(2):e1008653. doi: 10.1371/journal.pcbi.1008653 (PMC7906476; doi:10.1371/journal.pcbi.1008653)
Supplement: S6 Table — (XLSX) [file pcbi.1008653.s006.xlsx]

## Sheet: Sheet1
S6 Table. Grid search results of the restart rates α, a hyperparameter in random walk with restart for network propagated drug target features inference, over the validation set.
Model	Restart rate ( α)	Drug features	Cell line features	Spearman’s Correlation	Pearson’s Correlation
TranSynergy	0	Network propagated drug target profile	Gene dependencies	0.453±0.013	0.483±0.011
	0.1			0.712±0.014	0.719±0.013
	0.3			0.711±0.018	0.726±0.013
	0.5			0.717±0.017	0.733±0.016
	0.8			0.710±0.014	0.726±0.012
